# Supplementary material for: From data to analysis: linking NWChem and Avogadro with the syntax and semantics of Chemical Markup Language
Source: J Cheminform. 2013 May 24;5:25. doi: 10.1186/1758-2946-5-25 (PMC3764975; doi:10.1186/1758-2946-5-25)
Supplement: Supplementary file 1 — Additional file 1: The following additional data are available with the online versionof this paper. Additional data file prop_h2o.cml is a fullexample of a validated CML file produced by the modified NWChem versiondiscussed in this paper, running the input file entitled prop_h2o.nw.The full output file prop_h2o.output is also provided. Additional datafile input_files_example.xml is a simple example of the proposed inputdata format described in Appendix 2 and produced with new features ofthe FoX_wcml library. Additional data file extract_input_files.py is astraightforward python script that can be used to reproduce input datafiles stored in a CML document following the format described inAppendix 2. (ZIP 86 KB) [file 13321_2013_470_MOESM1_ESM.zip › 1542603551883075_add1.nw]

echo
start prop_h2o_run
title h2o
ecce_print prop_h2o.cml

geometry units au nocenter 
o       .00000000      .00000000      .11786656
h       .00000000     1.84118838     -.93531364
h       .00000000    -1.84118838     -.93531364
end

basis 
  * library cc-pvdz 
end
charge 0

task scf energy
task scf optimize
task scf freq

property
  mulliken
  dipole
  quadrupole
  octupole
  esp
  efield
  efieldgrad
  electrondensity
  shielding
end

task scf property
