# Supplementary material for: From data to analysis: linking NWChem and Avogadro with the syntax and semantics of Chemical Markup Language
Source: J Cheminform. 2013 May 24;5:25. doi: 10.1186/1758-2946-5-25 (PMC3764975; doi:10.1186/1758-2946-5-25)
Supplement: Supplementary file 1 — Additional file 1: The following additional data are available with the online versionof this paper. Additional data file prop_h2o.cml is a fullexample of a validated CML file produced by the modified NWChem versiondiscussed in this paper, running the input file entitled prop_h2o.nw.The full output file prop_h2o.output is also provided. Additional datafile input_files_example.xml is a simple example of the proposed inputdata format described in Appendix 2 and produced with new features ofthe FoX_wcml library. Additional data file extract_input_files.py is astraightforward python script that can be used to reproduce input datafiles stored in a CML document following the format described inAppendix 2. (ZIP 86 KB) [file 13321_2013_470_MOESM1_ESM.zip › 1542603551883075_add2.output]

 argument  1 = prop_h2o.nw


============================== echo of input deck ==============================
echo
start prop_h2o_run
title h2o
ecce_print prop_h2o.cml

geometry units au nocenter
o       .00000000      .00000000      .11786656
h       .00000000     1.84118838     -.93531364
h       .00000000    -1.84118838     -.93531364
end

basis
  * library cc-pvdz
end
charge 0

task scf energy
task scf optimize
task scf freq

property
  mulliken
  dipole
  quadrupole
  octupole
  esp
  efield
  efieldgrad
  electrondensity
  shielding
end

task scf property

================================================================================


                                         
                                         


              Northwest Computational Chemistry Package (NWChem) 6.1
              ------------------------------------------------------


                    Environmental Molecular Sciences Laboratory
                       Pacific Northwest National Laboratory
                                Richland, WA 99352

                              Copyright (c) 1994-2010
                       Pacific Northwest National Laboratory
                            Battelle Memorial Institute

             NWChem is an open-source computational chemistry package
                        distributed under the terms of the
                      Educational Community License (ECL) 2.0
             A copy of the license is included with this distribution
                              in the LICENSE.TXT file

                                  ACKNOWLEDGMENT
                                  --------------

            This software and its documentation were developed at the
            EMSL at Pacific Northwest National Laboratory, a multiprogram
            national laboratory, operated for the U.S. Department of Energy
            by Battelle under Contract Number DE-AC05-76RL01830. Support
            for this work was provided by the Department of Energy Office
            of Biological and Environmental Research, Office of Basic
            Energy Sciences, and the Office of Advanced Scientific Computing.


           Job information
           ---------------

    hostname      = fryslan
    program       = ./nwchem
    date          = Tue Dec 18 13:29:07 2012

    compiled      = Mon_Dec_17_11:36:51_2012
    source        = /home/bert/nwchem-6.1
    nwchem branch = 6.1
    input         = prop_h2o.nw
    prefix        = prop_h2o_run.
    data base     = ./prop_h2o_run.db
    status        = startup
    nproc         =        1
    time left     =     -1s


           Memory information
           ------------------

    heap     =   13107201 doubles =    100.0 Mbytes
    stack    =   13107201 doubles =    100.0 Mbytes
    global   =   26214400 doubles =    200.0 Mbytes (distinct from heap & stack)
    total    =   52428802 doubles =    400.0 Mbytes
    verify   = yes
    hardfail = no 


           Directory information
           ---------------------

  0 permanent = .
  0 scratch   = .


                                NWChem Input Module
                                -------------------


                                        h2o
                                        ---
 C2V symmetry detected

          ------
          auto-z
          ------


                             Geometry "geometry" -> ""
                             -------------------------

 Output coordinates in a.u. (scale by  1.000000000 to convert to a.u.)

  No.       Tag          Charge          X              Y              Z
 ---- ---------------- ---------- -------------- -------------- --------------
    1 o                    8.0000     0.00000000     0.00000000     0.11786656
    2 h                    1.0000    -1.84118838     0.00000000    -0.93531364
    3 h                    1.0000     1.84118838     0.00000000    -0.93531364

      Atomic Mass 
      ----------- 

      o                 15.994910
      h                  1.007825


 Effective nuclear repulsion energy (a.u.)       7.8147374646

            Nuclear Dipole moment (a.u.) 
            ----------------------------
        X                 Y               Z
 ---------------- ---------------- ----------------
     0.0000000000     0.0000000000    -0.9276948448

      Symmetry information
      --------------------

 Group name             C2v       
 Group number             16
 Group order               4
 No. of unique centers     2

      Symmetry unique atoms

     1    2


                                Z-matrix (autoz)
                                -------- 

 Units are Angstrom for bonds and degrees for angles

      Type          Name      I     J     K     L     M      Value
      ----------- --------  ----- ----- ----- ----- ----- ----------
    1 Stretch                  1     2                       1.12245
    2 Stretch                  1     3                       1.12245
    3 Bend                     2     1     3               120.45993


            XYZ format geometry
            -------------------
     3
 geometry
 o                     0.00000000     0.00000000     0.06237230
 h                    -0.97431500     0.00000000    -0.49494670
 h                     0.97431500     0.00000000    -0.49494670


 Summary of "aoBasis" -> "" (cartesian)
 ------------------------------------------------------------------------------
       Tag                 Description            Shells   Functions and Types
 ---------------- ------------------------------  ------  ---------------------
 *                          cc-pvdz                   on all atoms 


                      Basis "aoBasis" -> "aoBasis" (cartesian)
                      -----
  o (Oxygen)
  ----------
            Exponent  Coefficients 
       -------------- ---------------------------------------------------------
  1 S  1.17200000E+04  0.000710
  1 S  1.75900000E+03  0.005470
  1 S  4.00800000E+02  0.027837
  1 S  1.13700000E+02  0.104800
  1 S  3.70300000E+01  0.283062
  1 S  1.32700000E+01  0.448719
  1 S  5.02500000E+00  0.270952
  1 S  1.01300000E+00  0.015458

  2 S  1.17200000E+04 -0.000160
  2 S  1.75900000E+03 -0.001263
  2 S  4.00800000E+02 -0.006267
  2 S  1.13700000E+02 -0.025716
  2 S  3.70300000E+01 -0.070924
  2 S  1.32700000E+01 -0.165411
  2 S  5.02500000E+00 -0.116955
  2 S  1.01300000E+00  0.557368

  3 S  3.02300000E-01  1.000000

  4 P  1.77000000E+01  0.043018
  4 P  3.85400000E+00  0.228913
  4 P  1.04600000E+00  0.508728

  5 P  2.75300000E-01  1.000000

  6 D  1.18500000E+00  1.000000

  h (Hydrogen)
  ------------
            Exponent  Coefficients 
       -------------- ---------------------------------------------------------
  1 S  1.30100000E+01  0.019685
  1 S  1.96200000E+00  0.137977
  1 S  4.44600000E-01  0.478148

  2 S  1.22000000E-01  1.000000

  3 P  7.27000000E-01  1.000000


 Summary of "aoBasis" -> "aoBasis" (cartesian)
 ------------------------------------------------------------------------------
       Tag                 Description            Shells   Functions and Types
 ---------------- ------------------------------  ------  ---------------------
 o                          cc-pvdz                  6       15   3s2p1d
 h                          cc-pvdz                  3        5   2s1p


                                 NWChem SCF Module
                                 -----------------


                                        h2o


  aoBasis        = "aoBasis"
  functions       =    25
  atoms           =     3
  closed shells   =     5
  open shells     =     0
  charge          =   0.00
  wavefunction    = RHF 
  input vectors   = atomic
  output vectors  = ./prop_h2o_run.movecs
  use symmetry    = T
  symmetry adapt  = T


 Summary of "aoBasis" -> "aoBasis" (cartesian)
 ------------------------------------------------------------------------------
       Tag                 Description            Shells   Functions and Types
 ---------------- ------------------------------  ------  ---------------------
 o                          cc-pvdz                  6       15   3s2p1d
 h                          cc-pvdz                  3        5   2s1p


      Symmetry analysis of basis
      --------------------------

        a1         12
        a2          2
        b1          7
        b2          4


 Forming initial guess at       0.0s


      Superposition of Atomic Density Guess
      -------------------------------------

 Sum of atomic energies:         -75.76222910

      Non-variational initial energy
      ------------------------------

 Total energy =     -75.617583
 1-e energy   =    -119.460405
 2-e energy   =      36.028084
 HOMO         =      -0.427234
 LUMO         =       0.030612


      Symmetry analysis of molecular orbitals - initial
      -------------------------------------------------

  Numbering of irreducible representations: 

     1 a1          2 a2          3 b1          4 b2      

  Orbital symmetries:

     1 a1          2 a1          3 b1          4 a1          5 b2      
     6 a1          7 b1          8 a1          9 b1         10 a1      
    11 b2         12 b1         13 a2         14 a1         15 b2      


 Starting SCF solution at       0.1s


 ----------------------------------------------
         Quadratically convergent ROHF

 Convergence threshold     :          1.000E-04
 Maximum no. of iterations :           30
 Final Fock-matrix accuracy:          1.000E-07
 ----------------------------------------------


 #quartets = 1.953D+03 #integrals = 1.805D+04 #direct =  0.0% #cached =100.0%


 Integral file          = ./prop_h2o_run.aoints.0
 Record size in doubles =  65536        No. of integs per rec  =  43688
 Max. records in memory =      2        Max. records in file   = 161322
 No. of bits per label  =      8        No. of bits per value  =     64


              iter       energy          gnorm     gmax       time
             ----- ------------------- --------- --------- --------
                 1      -75.9292665837  8.60D-01  3.52D-01      0.1
                 2      -75.9673931815  2.14D-01  1.03D-01      0.1
                 3      -75.9706433167  5.08D-02  2.65D-02      0.1
                 4      -75.9709170040  1.02D-03  5.51D-04      0.2
                 5      -75.9709171975  4.68D-06  2.26D-06      0.2


       Final RHF  results 
       ------------------ 

         Total SCF energy =    -75.970917197508
      One-electron energy =   -120.672044194710
      Two-electron energy =     36.886389532631
 Nuclear repulsion energy =      7.814737464571

        Time for solution =      0.1s


       Symmetry analysis of molecular orbitals - final
       -----------------------------------------------

  Numbering of irreducible representations: 

     1 a1          2 a2          3 b1          4 b2      

  Orbital symmetries:

     1 a1          2 a1          3 b1          4 a1          5 b2      
     6 a1          7 b1          8 a1          9 b1         10 a1      
    11 b2         12 b1         13 a2         14 a1         15 b2      

             Final eigenvalues
             -----------------

              1      
    1  -20.5661
    2   -1.2593
    3   -0.6388
    4   -0.5080
    5   -0.4774
    6    0.1451
    7    0.2282
    8    0.6738
    9    0.7436
   10    1.1708
   11    1.1908
   12    1.2519
   13    1.4190
   14    1.5093
   15    1.7039

                       ROHF Final Molecular Orbital Analysis
                       -------------------------------------

 Vector    2  Occ=2.000000D+00  E=-1.259342D+00  Symmetry=a1
              MO Center=  8.7D-17, -1.7D-17, -4.2D-02, r^2= 5.3D-01
   Bfn.  Coefficient  Atom+Function         Bfn.  Coefficient  Atom+Function  
  ----- ------------  ---------------      ----- ------------  ---------------
     3      0.475190  1 O  s                  2      0.455401  1 O  s          

 Vector    3  Occ=2.000000D+00  E=-6.388327D-01  Symmetry=b1
              MO Center= -2.1D-16,  2.0D-18, -1.6D-01, r^2= 9.6D-01
   Bfn.  Coefficient  Atom+Function         Bfn.  Coefficient  Atom+Function  
  ----- ------------  ---------------      ----- ------------  ---------------
     4      0.462774  1 O  px                16     -0.302792  2 H  s          
    21      0.302792  3 H  s                  7      0.247499  1 O  px         

 Vector    4  Occ=2.000000D+00  E=-5.079510D-01  Symmetry=a1
              MO Center=  3.3D-17, -1.5D-17,  4.7D-02, r^2= 7.9D-01
   Bfn.  Coefficient  Atom+Function         Bfn.  Coefficient  Atom+Function  
  ----- ------------  ---------------      ----- ------------  ---------------
     6      0.548989  1 O  pz                 9      0.415584  1 O  pz         
     3      0.273968  1 O  s                 16     -0.184524  2 H  s          
    21     -0.184524  3 H  s          

 Vector    5  Occ=2.000000D+00  E=-4.774245D-01  Symmetry=b2
              MO Center=  9.5D-17,  1.8D-17,  4.7D-02, r^2= 6.0D-01
   Bfn.  Coefficient  Atom+Function         Bfn.  Coefficient  Atom+Function  
  ----- ------------  ---------------      ----- ------------  ---------------
     5      0.635100  1 O  py                 8      0.502944  1 O  py         

 Vector    6  Occ=0.000000D+00  E= 1.451279D-01  Symmetry=a1
              MO Center=  3.0D-15,  9.9D-17, -5.3D-01, r^2= 3.0D+00
   Bfn.  Coefficient  Atom+Function         Bfn.  Coefficient  Atom+Function  
  ----- ------------  ---------------      ----- ------------  ---------------
     3      0.911016  1 O  s                 17     -0.748887  2 H  s          
    22     -0.748887  3 H  s                  9     -0.351189  1 O  pz         
     6     -0.231711  1 O  pz         

 Vector    7  Occ=0.000000D+00  E= 2.281625D-01  Symmetry=b1
              MO Center= -3.0D-15, -3.3D-20, -5.7D-01, r^2= 3.6D+00
   Bfn.  Coefficient  Atom+Function         Bfn.  Coefficient  Atom+Function  
  ----- ------------  ---------------      ----- ------------  ---------------
    17      1.122886  2 H  s                 22     -1.122886  3 H  s          
     7      0.675721  1 O  px                 4      0.325921  1 O  px         

 Vector    8  Occ=0.000000D+00  E= 6.737701D-01  Symmetry=a1
              MO Center=  2.3D-16, -1.5D-16, -5.5D-01, r^2= 2.2D+00
   Bfn.  Coefficient  Atom+Function         Bfn.  Coefficient  Atom+Function  
  ----- ------------  ---------------      ----- ------------  ---------------
    16      0.898667  2 H  s                 21      0.898667  3 H  s          
    17     -0.678277  2 H  s                 22     -0.678277  3 H  s          
     3      0.301004  1 O  s                  6      0.217743  1 O  pz         
     2     -0.202059  1 O  s          

 Vector    9  Occ=0.000000D+00  E= 7.436148D-01  Symmetry=b1
              MO Center=  1.3D-16,  1.5D-17, -3.7D-01, r^2= 2.3D+00
   Bfn.  Coefficient  Atom+Function         Bfn.  Coefficient  Atom+Function  
  ----- ------------  ---------------      ----- ------------  ---------------
    16      0.924034  2 H  s                 21     -0.924034  3 H  s          
    17     -0.828634  2 H  s                 22      0.828634  3 H  s          
     4      0.348785  1 O  px                 7      0.173688  1 O  px         
    12      0.152814  1 O  dxz        

 Vector   10  Occ=0.000000D+00  E= 1.170773D+00  Symmetry=a1
              MO Center=  2.8D-17, -4.1D-18,  4.8D-02, r^2= 1.2D+00
   Bfn.  Coefficient  Atom+Function         Bfn.  Coefficient  Atom+Function  
  ----- ------------  ---------------      ----- ------------  ---------------
     9      1.008117  1 O  pz                 6     -0.839290  1 O  pz         
     3     -0.280982  1 O  s                 20      0.270875  2 H  pz         
    25      0.270875  3 H  pz                16      0.202854  2 H  s          
    21      0.202854  3 H  s          

 Vector   11  Occ=0.000000D+00  E= 1.190809D+00  Symmetry=b2
              MO Center=  2.8D-33,  3.9D-17, -6.7D-03, r^2= 1.1D+00
   Bfn.  Coefficient  Atom+Function         Bfn.  Coefficient  Atom+Function  
  ----- ------------  ---------------      ----- ------------  ---------------
     5      0.941867  1 O  py                 8     -0.924915  1 O  py         

 Vector   12  Occ=0.000000D+00  E= 1.251923D+00  Symmetry=b1
              MO Center= -3.7D-16, -2.4D-18,  4.3D-02, r^2= 1.6D+00
   Bfn.  Coefficient  Atom+Function         Bfn.  Coefficient  Atom+Function  
  ----- ------------  ---------------      ----- ------------  ---------------
     7      1.527892  1 O  px                 4     -0.696879  1 O  px         
    17      0.535156  2 H  s                 22     -0.535156  3 H  s          
    18      0.416541  2 H  px                23      0.416541  3 H  px         
    16      0.329059  2 H  s                 21     -0.329059  3 H  s          

 Vector   13  Occ=0.000000D+00  E= 1.419045D+00  Symmetry=a2
              MO Center=  1.7D-15, -1.3D-16, -4.6D-01, r^2= 1.4D+00
   Bfn.  Coefficient  Atom+Function         Bfn.  Coefficient  Atom+Function  
  ----- ------------  ---------------      ----- ------------  ---------------
    19     -0.674529  2 H  py                24      0.674529  3 H  py         
    11      0.256878  1 O  dxy        

 Vector   14  Occ=0.000000D+00  E= 1.509282D+00  Symmetry=a1
              MO Center= -2.0D-15, -1.3D-16,  1.9D-02, r^2= 1.6D+00
   Bfn.  Coefficient  Atom+Function         Bfn.  Coefficient  Atom+Function  
  ----- ------------  ---------------      ----- ------------  ---------------
     3      1.929581  1 O  s                  2     -1.042676  1 O  s          
     1     -0.498635  1 O  s                 20     -0.442966  2 H  pz         
    25     -0.442966  3 H  pz                17     -0.340118  2 H  s          
    22     -0.340118  3 H  s                 10     -0.306529  1 O  dxx        
     9      0.262577  1 O  pz                13     -0.213422  1 O  dyy        

 Vector   15  Occ=0.000000D+00  E= 1.703919D+00  Symmetry=b2
              MO Center= -1.9D-15,  3.0D-16, -3.2D-01, r^2= 1.6D+00
   Bfn.  Coefficient  Atom+Function         Bfn.  Coefficient  Atom+Function  
  ----- ------------  ---------------      ----- ------------  ---------------
    19      0.745248  2 H  py                24      0.745248  3 H  py         
     8     -0.691827  1 O  py                14     -0.243434  1 O  dyz        
     5      0.224011  1 O  py         


 center of mass
 --------------
 x =   0.00000000 y =   0.00000000 z =   0.00000000

 moments of inertia (a.u.)
 ------------------
           1.985523714464           0.000000000000           0.000000000000
           0.000000000000           8.818526119040           0.000000000000
           0.000000000000           0.000000000000           6.833002404577

  Mulliken analysis of the total density
  --------------------------------------

    Atom       Charge   Shell Charges
 -----------   ------   -------------------------------------------------------
    1 O    8     8.50   2.00  0.84  0.95  2.72  1.98  0.01
    2 H    1     0.75   0.57  0.13  0.06
    3 H    1     0.75   0.57  0.13  0.06

       Multipole analysis of the density wrt the origin
       ------------------------------------------------

     L   x y z        total         open         nuclear
     -   - - -        -----         ----         -------
     0   0 0 0      0.000000      0.000000     10.000000

     1   1 0 0      0.000000      0.000000      0.000000
     1   0 1 0      0.000000      0.000000      0.000000
     1   0 0 1     -0.741199      0.000000     -0.927695

     2   2 0 0     -2.122383      0.000000      6.779949
     2   1 1 0      0.000000      0.000000      0.000000
     2   1 0 1      0.000000      0.000000      0.000000
     2   0 2 0     -5.512468      0.000000      0.000000
     2   0 1 1      0.000000      0.000000      0.000000
     2   0 0 2     -4.646337      0.000000      1.860763


 Parallel integral file used       1 records with       0 large values


 Task  times  cpu:        0.2s     wall:        0.2s


                                NWChem Input Module
                                -------------------


                           NWChem Geometry Optimization
                           ----------------------------


                                        h2o


 maximum gradient threshold         (gmax) =   0.000450
 rms gradient threshold             (grms) =   0.000300
 maximum cartesian step threshold   (xmax) =   0.001800
 rms cartesian step threshold       (xrms) =   0.001200
 fixed trust radius                (trust) =   0.300000
 maximum step size to saddle      (sadstp) =   0.100000
 energy precision                  (eprec) =   1.0D-07
 maximum number of steps          (nptopt) =   20
 initial hessian option           (inhess) =    0
 line search option               (linopt) =    1
 hessian update option            (modupd) =    1
 saddle point option              (modsad) =    0
 initial eigen-mode to follow     (moddir) =    0
 initial variable to follow       (vardir) =    0
 follow first negative mode     (firstneg) =    T
 apply conjugacy                    (opcg) =    F
 source of zmatrix                         =   autoz   


          -------------------
          Energy Minimization
          -------------------


 Names of Z-matrix variables 
    1              2              3         

 Variables with the same non-blank name are constrained to be equal


 Using diagonal initial Hessian 
 Scaling for Hessian diagonals: bonds = 1.00  angles = 0.25  torsions = 0.10

          --------
          Step   0
          --------


                         Geometry "geometry" -> "geometry"
                         ---------------------------------

 Output coordinates in a.u. (scale by  1.000000000 to convert to a.u.)

  No.       Tag          Charge          X              Y              Z
 ---- ---------------- ---------- -------------- -------------- --------------
    1 o                    8.0000     0.00000000     0.00000000     0.11786656
    2 h                    1.0000    -1.84118838     0.00000000    -0.93531364
    3 h                    1.0000     1.84118838     0.00000000    -0.93531364

      Atomic Mass 
      ----------- 

      o                 15.994910
      h                  1.007825


 Effective nuclear repulsion energy (a.u.)       7.8147374646

            Nuclear Dipole moment (a.u.) 
            ----------------------------
        X                 Y               Z
 ---------------- ---------------- ----------------
     0.0000000000     0.0000000000    -0.9276948448

      Symmetry information
      --------------------

 Group name             C2v       
 Group number             16
 Group order               4
 No. of unique centers     2

      Symmetry unique atoms

     1    2

                                 NWChem SCF Module
                                 -----------------


                                        h2o


  aoBasis        = "aoBasis"
  functions       =    25
  atoms           =     3
  closed shells   =     5
  open shells     =     0
  charge          =   0.00
  wavefunction    = RHF 
  input vectors   = ./prop_h2o_run.movecs
  output vectors  = ./prop_h2o_run.movecs
  use symmetry    = T
  symmetry adapt  = T


 Summary of "aoBasis" -> "aoBasis" (cartesian)
 ------------------------------------------------------------------------------
       Tag                 Description            Shells   Functions and Types
 ---------------- ------------------------------  ------  ---------------------
 o                          cc-pvdz                  6       15   3s2p1d
 h                          cc-pvdz                  3        5   2s1p


      Symmetry analysis of basis
      --------------------------

        a1         12
        a2          2
        b1          7
        b2          4


  The SCF is already converged 

         Total SCF energy =    -75.970917197508

                              NWChem Gradients Module
                              -----------------------


                                        h2o


  wavefunction    =   RHF     

  Using symmetry


                         RHF ENERGY GRADIENTS

    atom               coordinates                        gradient
                 x          y          z           x          y          z
   1 o       0.000000   0.000000   0.117867    0.000000   0.000000   0.075206
   2 h      -1.841188   0.000000  -0.935314   -0.115809   0.000000  -0.037603
   3 h       1.841188   0.000000  -0.935314    0.115809   0.000000  -0.037603

                 ----------------------------------------
                 |  Time  |  1-e(secs)   |  2-e(secs)   |
                 ----------------------------------------
                 |  CPU   |       0.00   |       0.16   |
                 ----------------------------------------
                 |  WALL  |       0.00   |       0.16   |
                 ----------------------------------------

@ Step       Energy      Delta E   Gmax     Grms     Xrms     Xmax   Walltime
@ ---- ---------------- -------- -------- -------- -------- -------- --------
@    0     -75.97091720  0.0D+00  0.11920  0.09865  0.00000  0.00000      0.4
                                                                    


                                Z-matrix (autoz)
                                -------- 

 Units are Angstrom for bonds and degrees for angles

      Type          Name      I     J     K     L     M      Value     Gradient
      ----------- --------  ----- ----- ----- ----- ----- ---------- ----------
    1 Stretch                  1     2                       1.12245    0.11920
    2 Stretch                  1     3                       1.12245    0.11920
    3 Bend                     2     1     3               120.45993    0.02791

 Restricting large step in mode    1 eval= 4.5D-02 step=-6.2D-01 new=-3.0D-01
 Restricting large step in mode    2 eval= 2.6D-01 step=-4.5D-01 new=-3.0D-01
 Restricting large step in mode    3 eval= 2.6D-01 step=-4.5D-01 new=-3.0D-01
 Restricting overall step due to large component. alpha=  1.00
                                 NWChem SCF Module
                                 -----------------


                                        h2o


  aoBasis        = "aoBasis"
  functions       =    25
  atoms           =     3
  closed shells   =     5
  open shells     =     0
  charge          =   0.00
  wavefunction    = RHF 
  input vectors   = ./prop_h2o_run.movecs
  output vectors  = ./prop_h2o_run.movecs
  use symmetry    = T
  symmetry adapt  = T


 Summary of "aoBasis" -> "aoBasis" (cartesian)
 ------------------------------------------------------------------------------
       Tag                 Description            Shells   Functions and Types
 ---------------- ------------------------------  ------  ---------------------
 o                          cc-pvdz                  6       15   3s2p1d
 h                          cc-pvdz                  3        5   2s1p


      Symmetry analysis of basis
      --------------------------

        a1         12
        a2          2
        b1          7
        b2          4


 Forming initial guess at       0.4s


 Loading old vectors from job with title :

h2o


      Symmetry analysis of molecular orbitals - initial
      -------------------------------------------------

  Numbering of irreducible representations: 

     1 a1          2 a2          3 b1          4 b2      

  Orbital symmetries:

     1 a1          2 a1          3 b1          4 a1          5 b2      
     6 a1          7 b1          8 a1          9 b1         10 a1      
    11 b2         12 b1         13 a2         14 a1         15 b2      


 Starting SCF solution at       0.4s


 ----------------------------------------------
         Quadratically convergent ROHF

 Convergence threshold     :          1.000E-04
 Maximum no. of iterations :           30
 Final Fock-matrix accuracy:          1.000E-07
 ----------------------------------------------


 #quartets = 1.953D+03 #integrals = 1.805D+04 #direct =  0.0% #cached =100.0%


 Integral file          = ./prop_h2o_run.aoints.0
 Record size in doubles =  65536        No. of integs per rec  =  43688
 Max. records in memory =      2        Max. records in file   = 161322
 No. of bits per label  =      8        No. of bits per value  =     64


              iter       energy          gnorm     gmax       time
             ----- ------------------- --------- --------- --------
                 1      -76.0114088234  4.64D-01  1.74D-01      0.4
                 2      -76.0241733196  1.40D-01  7.00D-02      0.4
                 3      -76.0252888321  7.59D-03  4.30D-03      0.4
                 4      -76.0252977775  3.61D-05  1.84D-05      0.4


       Final RHF  results 
       ------------------ 

         Total SCF energy =    -76.025297777493
      One-electron energy =   -123.031604553991
      Two-electron energy =     37.888095872636
 Nuclear repulsion energy =      9.118210903862

        Time for solution =      0.1s


       Symmetry analysis of molecular orbitals - final
       -----------------------------------------------

  Numbering of irreducible representations: 

     1 a1          2 a2          3 b1          4 b2      

  Orbital symmetries:

     1 a1          2 a1          3 b1          4 a1          5 b2      
     6 a1          7 b1          8 b1          9 a1         10 a1      
    11 b2         12 b1         13 a2         14 a1         15 b2      

             Final eigenvalues
             -----------------

              1      
    1  -20.5489
    2   -1.3283
    3   -0.7083
    4   -0.5517
    5   -0.4904
    6    0.1832
    7    0.2544
    8    0.8099
    9    0.8161
   10    1.1584
   11    1.2019
   12    1.2463
   13    1.4541
   14    1.4683
   15    1.7088

                       ROHF Final Molecular Orbital Analysis
                       -------------------------------------

 Vector    2  Occ=2.000000D+00  E=-1.328342D+00  Symmetry=a1
              MO Center= -2.6D-17,  8.4D-18, -1.0D-01, r^2= 5.1D-01
   Bfn.  Coefficient  Atom+Function         Bfn.  Coefficient  Atom+Function  
  ----- ------------  ---------------      ----- ------------  ---------------
     2      0.442150  1 O  s                  3      0.380130  1 O  s          
    16      0.187362  2 H  s                 21      0.187362  3 H  s          

 Vector    3  Occ=2.000000D+00  E=-7.082983D-01  Symmetry=b1
              MO Center=  1.1D-17,  2.5D-34, -1.6D-01, r^2= 7.8D-01
   Bfn.  Coefficient  Atom+Function         Bfn.  Coefficient  Atom+Function  
  ----- ------------  ---------------      ----- ------------  ---------------
     4      0.485695  1 O  px                16     -0.330672  2 H  s          
    21      0.330672  3 H  s                  7      0.212097  1 O  px         

 Vector    4  Occ=2.000000D+00  E=-5.517453D-01  Symmetry=a1
              MO Center= -2.7D-17,  3.0D-20,  1.0D-01, r^2= 6.7D-01
   Bfn.  Coefficient  Atom+Function         Bfn.  Coefficient  Atom+Function  
  ----- ------------  ---------------      ----- ------------  ---------------
     6      0.553855  1 O  pz                 9      0.383499  1 O  pz         
     3      0.341619  1 O  s                 16     -0.194940  2 H  s          
    21     -0.194940  3 H  s          

 Vector    5  Occ=2.000000D+00  E=-4.904005D-01  Symmetry=b2
              MO Center=  8.5D-17, -1.6D-18,  3.1D-02, r^2= 6.0D-01
   Bfn.  Coefficient  Atom+Function         Bfn.  Coefficient  Atom+Function  
  ----- ------------  ---------------      ----- ------------  ---------------
     5      0.630524  1 O  py                 8      0.497284  1 O  py         

 Vector    6  Occ=0.000000D+00  E= 1.831965D-01  Symmetry=a1
              MO Center=  2.5D-15,  8.3D-17, -6.2D-01, r^2= 3.1D+00
   Bfn.  Coefficient  Atom+Function         Bfn.  Coefficient  Atom+Function  
  ----- ------------  ---------------      ----- ------------  ---------------
     3      1.077692  1 O  s                 17     -0.840152  2 H  s          
    22     -0.840152  3 H  s                  9     -0.326725  1 O  pz         
     6     -0.183645  1 O  pz         

 Vector    7  Occ=0.000000D+00  E= 2.544312D-01  Symmetry=b1
              MO Center= -2.5D-15, -1.2D-30, -6.4D-01, r^2= 3.7D+00
   Bfn.  Coefficient  Atom+Function         Bfn.  Coefficient  Atom+Function  
  ----- ------------  ---------------      ----- ------------  ---------------
    17      1.402232  2 H  s                 22     -1.402232  3 H  s          
     7      0.679130  1 O  px                 4      0.281592  1 O  px         

 Vector    8  Occ=0.000000D+00  E= 8.099199D-01  Symmetry=b1
              MO Center=  1.8D-16, -2.8D-18, -2.9D-01, r^2= 1.7D+00
   Bfn.  Coefficient  Atom+Function         Bfn.  Coefficient  Atom+Function  
  ----- ------------  ---------------      ----- ------------  ---------------
    16     -0.939753  2 H  s                 21      0.939753  3 H  s          
    17      0.672460  2 H  s                 22     -0.672460  3 H  s          
     7     -0.437713  1 O  px                 4     -0.292922  1 O  px         
    12     -0.193275  1 O  dxz               20      0.169191  2 H  pz         
    25     -0.169191  3 H  pz         

 Vector    9  Occ=0.000000D+00  E= 8.161353D-01  Symmetry=a1
              MO Center=  1.9D-16, -1.2D-16, -5.0D-01, r^2= 1.6D+00
   Bfn.  Coefficient  Atom+Function         Bfn.  Coefficient  Atom+Function  
  ----- ------------  ---------------      ----- ------------  ---------------
    16      0.833680  2 H  s                 21      0.833680  3 H  s          
    17     -0.543068  2 H  s                 22     -0.543068  3 H  s          
     6      0.273563  1 O  pz                18     -0.272568  2 H  px         
    23      0.272568  3 H  px                 2     -0.233254  1 O  s          
     3      0.210457  1 O  s          

 Vector   10  Occ=0.000000D+00  E= 1.158403D+00  Symmetry=a1
              MO Center=  2.1D-17, -3.0D-17,  1.1D-01, r^2= 1.2D+00
   Bfn.  Coefficient  Atom+Function         Bfn.  Coefficient  Atom+Function  
  ----- ------------  ---------------      ----- ------------  ---------------
     9      1.225132  1 O  pz                 6     -0.789901  1 O  pz         
     3     -0.606122  1 O  s                 16      0.453251  2 H  s          
    21      0.453251  3 H  s                 20      0.232140  2 H  pz         
    25      0.232140  3 H  pz         

 Vector   11  Occ=0.000000D+00  E= 1.201917D+00  Symmetry=b2
              MO Center=  8.4D-17,  4.4D-17,  4.7D-02, r^2= 1.1D+00
   Bfn.  Coefficient  Atom+Function         Bfn.  Coefficient  Atom+Function  
  ----- ------------  ---------------      ----- ------------  ---------------
     8      1.021262  1 O  py                 5     -0.968394  1 O  py         

 Vector   12  Occ=0.000000D+00  E= 1.246286D+00  Symmetry=b1
              MO Center= -3.5D-18,  3.6D-17,  6.8D-02, r^2= 1.7D+00
   Bfn.  Coefficient  Atom+Function         Bfn.  Coefficient  Atom+Function  
  ----- ------------  ---------------      ----- ------------  ---------------
     7      1.782322  1 O  px                17      0.791290  2 H  s          
    22     -0.791290  3 H  s                  4     -0.710569  1 O  px         
    16      0.408539  2 H  s                 21     -0.408539  3 H  s          
    18      0.339545  2 H  px                23      0.339545  3 H  px         

 Vector   13  Occ=0.000000D+00  E= 1.454140D+00  Symmetry=a2
              MO Center=  1.2D-15, -1.5D-16, -4.5D-01, r^2= 1.1D+00
   Bfn.  Coefficient  Atom+Function         Bfn.  Coefficient  Atom+Function  
  ----- ------------  ---------------      ----- ------------  ---------------
    19     -0.680305  2 H  py                24      0.680305  3 H  py         
    11      0.225469  1 O  dxy        

 Vector   14  Occ=0.000000D+00  E= 1.468256D+00  Symmetry=a1
              MO Center= -8.3D-17,  6.9D-17, -8.5D-02, r^2= 1.5D+00
   Bfn.  Coefficient  Atom+Function         Bfn.  Coefficient  Atom+Function  
  ----- ------------  ---------------      ----- ------------  ---------------
     3      1.553393  1 O  s                  2     -0.816148  1 O  s          
    20     -0.524840  2 H  pz                25     -0.524840  3 H  pz         
     9      0.413225  1 O  pz                 1     -0.379128  1 O  s          
    17     -0.337773  2 H  s                 22     -0.337773  3 H  s          
    10     -0.217921  1 O  dxx               18      0.203913  2 H  px         

 Vector   15  Occ=0.000000D+00  E= 1.708803D+00  Symmetry=b2
              MO Center= -1.4D-15, -1.9D-17, -3.2D-01, r^2= 1.3D+00
   Bfn.  Coefficient  Atom+Function         Bfn.  Coefficient  Atom+Function  
  ----- ------------  ---------------      ----- ------------  ---------------
    19      0.775144  2 H  py                24      0.775144  3 H  py         
     8     -0.641333  1 O  py                14     -0.277670  1 O  dyz        


 center of mass
 --------------
 x =   0.00000000 y =   0.00000000 z =  -0.01467756

 moments of inertia (a.u.)
 ------------------
           1.887016557810           0.000000000000           0.000000000000
           0.000000000000           6.447083255129           0.000000000000
           0.000000000000           0.000000000000           4.560066697319

  Mulliken analysis of the total density
  --------------------------------------

    Atom       Charge   Shell Charges
 -----------   ------   -------------------------------------------------------
    1 O    8     8.33   2.00  0.83  0.82  2.83  1.84  0.02
    2 H    1     0.84   0.68  0.07  0.08
    3 H    1     0.84   0.68  0.07  0.08

       Multipole analysis of the density wrt the origin
       ------------------------------------------------

     L   x y z        total         open         nuclear
     -   - - -        -----         ----         -------
     0   0 0 0      0.000000      0.000000     10.000000

     1   1 0 0      0.000000      0.000000      0.000000
     1   0 1 0      0.000000      0.000000      0.000000
     1   0 0 1     -0.768721      0.000000     -1.051165

     2   2 0 0     -2.838528      0.000000      4.524661
     2   1 1 0      0.000000      0.000000      0.000000
     2   1 0 1      0.000000      0.000000      0.000000
     2   0 2 0     -5.245255      0.000000      0.000000
     2   0 1 1      0.000000      0.000000      0.000000
     2   0 0 2     -4.356681      0.000000      1.797149


 Parallel integral file used       1 records with       0 large values

 Line search: 
     step= 1.00 grad=-8.0D-02 hess= 2.6D-02 energy=    -76.025298 mode=downhill
 new step= 1.57                   predicted energy=    -76.033467

          --------
          Step   1
          --------


                         Geometry "geometry" -> "geometry"
                         ---------------------------------

 Output coordinates in a.u. (scale by  1.000000000 to convert to a.u.)

  No.       Tag          Charge          X              Y              Z
 ---- ---------------- ---------- -------------- -------------- --------------
    1 o                    8.0000     0.00000000     0.00000000     0.07662118
    2 h                    1.0000    -1.32070009     0.00000000    -0.91469096
    3 h                    1.0000     1.32070009     0.00000000    -0.91469096

      Atomic Mass 
      ----------- 

      o                 15.994910
      h                  1.007825


 Effective nuclear repulsion energy (a.u.)      10.0676442330

            Nuclear Dipole moment (a.u.) 
            ----------------------------
        X                 Y               Z
 ---------------- ---------------- ----------------
     0.0000000000     0.0000000000    -1.2164124771

      Symmetry information
      --------------------

 Group name             C2v       
 Group number             16
 Group order               4
 No. of unique centers     2

      Symmetry unique atoms

     1    2

                                 NWChem SCF Module
                                 -----------------


                                        h2o


  aoBasis        = "aoBasis"
  functions       =    25
  atoms           =     3
  closed shells   =     5
  open shells     =     0
  charge          =   0.00
  wavefunction    = RHF 
  input vectors   = ./prop_h2o_run.movecs
  output vectors  = ./prop_h2o_run.movecs
  use symmetry    = T
  symmetry adapt  = T


 Summary of "aoBasis" -> "aoBasis" (cartesian)
 ------------------------------------------------------------------------------
       Tag                 Description            Shells   Functions and Types
 ---------------- ------------------------------  ------  ---------------------
 o                          cc-pvdz                  6       15   3s2p1d
 h                          cc-pvdz                  3        5   2s1p


      Symmetry analysis of basis
      --------------------------

        a1         12
        a2          2
        b1          7
        b2          4


 Forming initial guess at       0.5s


 Loading old vectors from job with title :

h2o


      Symmetry analysis of molecular orbitals - initial
      -------------------------------------------------

  Numbering of irreducible representations: 

     1 a1          2 a2          3 b1          4 b2      

  Orbital symmetries:

     1 a1          2 a1          3 b1          4 a1          5 b2      
     6 a1          7 b1          8 b1          9 a1         10 a1      
    11 b2         12 b1         13 a2         14 a1         15 b2      


 Starting SCF solution at       0.5s


 ----------------------------------------------
         Quadratically convergent ROHF

 Convergence threshold     :          1.000E-04
 Maximum no. of iterations :           30
 Final Fock-matrix accuracy:          1.000E-07
 ----------------------------------------------


 #quartets = 1.953D+03 #integrals = 1.805D+04 #direct =  0.0% #cached =100.0%


 Integral file          = ./prop_h2o_run.aoints.0
 Record size in doubles =  65536        No. of integs per rec  =  43688
 Max. records in memory =      2        Max. records in file   = 161322
 No. of bits per label  =      8        No. of bits per value  =     64


              iter       energy          gnorm     gmax       time
             ----- ------------------- --------- --------- --------
                 1      -76.0076043389  3.18D-01  1.24D-01      0.5
                 2      -76.0133538087  8.69D-02  4.10D-02      0.5
                 3      -76.0137760558  4.38D-03  2.55D-03      0.5
                 4      -76.0137788242  1.26D-05  5.74D-06      0.5


       Final RHF  results 
       ------------------ 

         Total SCF energy =    -76.013778824248
      One-electron energy =   -124.665706455117
      Two-electron energy =     38.584283397883
 Nuclear repulsion energy =     10.067644232986

        Time for solution =      0.1s


       Symmetry analysis of molecular orbitals - final
       -----------------------------------------------

  Numbering of irreducible representations: 

     1 a1          2 a2          3 b1          4 b2      

  Orbital symmetries:

     1 a1          2 a1          3 b1          4 a1          5 b2      
     6 a1          7 b1          8 b1          9 a1         10 a1      
    11 b2         12 b1         13 a1         14 a2         15 b2      

             Final eigenvalues
             -----------------

              1      
    1  -20.5358
    2   -1.3827
    3   -0.7510
    4   -0.5789
    5   -0.5002
    6    0.1967
    7    0.2661
    8    0.8621
    9    0.9324
   10    1.1496
   11    1.1945
   12    1.2499
   13    1.4328
   14    1.4954
   15    1.7099

                       ROHF Final Molecular Orbital Analysis
                       -------------------------------------

 Vector    2  Occ=2.000000D+00  E=-1.382652D+00  Symmetry=a1
              MO Center=  2.6D-18,  1.2D-36, -1.5D-01, r^2= 4.8D-01
   Bfn.  Coefficient  Atom+Function         Bfn.  Coefficient  Atom+Function  
  ----- ------------  ---------------      ----- ------------  ---------------
     2      0.430543  1 O  s                  3      0.306414  1 O  s          
    16      0.228542  2 H  s                 21      0.228542  3 H  s          

 Vector    3  Occ=2.000000D+00  E=-7.510337D-01  Symmetry=b1
              MO Center= -6.9D-17, -1.6D-19, -1.6D-01, r^2= 6.9D-01
   Bfn.  Coefficient  Atom+Function         Bfn.  Coefficient  Atom+Function  
  ----- ------------  ---------------      ----- ------------  ---------------
     4      0.502364  1 O  px                16     -0.346276  2 H  s          
    21      0.346276  3 H  s                  7      0.192204  1 O  px         

 Vector    4  Occ=2.000000D+00  E=-5.788768D-01  Symmetry=a1
              MO Center= -2.2D-17, -6.2D-19,  1.3D-01, r^2= 6.2D-01
   Bfn.  Coefficient  Atom+Function         Bfn.  Coefficient  Atom+Function  
  ----- ------------  ---------------      ----- ------------  ---------------
     6      0.556492  1 O  pz                 3      0.383670  1 O  s          
     9      0.360285  1 O  pz                16     -0.200460  2 H  s          
    21     -0.200460  3 H  s                  2      0.156955  1 O  s          

 Vector    5  Occ=2.000000D+00  E=-5.001818D-01  Symmetry=b2
              MO Center=  8.0D-17,  8.6D-18,  1.4D-02, r^2= 6.0D-01
   Bfn.  Coefficient  Atom+Function         Bfn.  Coefficient  Atom+Function  
  ----- ------------  ---------------      ----- ------------  ---------------
     5      0.628686  1 O  py                 8      0.490851  1 O  py         

 Vector    6  Occ=0.000000D+00  E= 1.966704D-01  Symmetry=a1
              MO Center= -1.7D-18,  2.5D-17, -6.7D-01, r^2= 3.0D+00
   Bfn.  Coefficient  Atom+Function         Bfn.  Coefficient  Atom+Function  
  ----- ------------  ---------------      ----- ------------  ---------------
     3      1.139544  1 O  s                 17     -0.870257  2 H  s          
    22     -0.870257  3 H  s                  9     -0.293748  1 O  pz         
     6     -0.156865  1 O  pz         

 Vector    7  Occ=0.000000D+00  E= 2.661392D-01  Symmetry=b1
              MO Center= -2.8D-16, -5.5D-21, -6.6D-01, r^2= 3.7D+00
   Bfn.  Coefficient  Atom+Function         Bfn.  Coefficient  Atom+Function  
  ----- ------------  ---------------      ----- ------------  ---------------
    17      1.598705  2 H  s                 22     -1.598705  3 H  s          
     7      0.671255  1 O  px                 4      0.259099  1 O  px         

 Vector    8  Occ=0.000000D+00  E= 8.621459D-01  Symmetry=b1
              MO Center=  1.2D-16, -4.8D-32, -2.4D-01, r^2= 1.4D+00
   Bfn.  Coefficient  Atom+Function         Bfn.  Coefficient  Atom+Function  
  ----- ------------  ---------------      ----- ------------  ---------------
    16      0.961497  2 H  s                 21     -0.961497  3 H  s          
     7      0.644985  1 O  px                17     -0.527143  2 H  s          
    22      0.527143  3 H  s                  4      0.232867  1 O  px         
    12      0.198472  1 O  dxz               20     -0.182134  2 H  pz         
    25      0.182134  3 H  pz         

 Vector    9  Occ=0.000000D+00  E= 9.323969D-01  Symmetry=a1
              MO Center= -9.0D-17, -1.7D-17, -4.6D-01, r^2= 1.4D+00
   Bfn.  Coefficient  Atom+Function         Bfn.  Coefficient  Atom+Function  
  ----- ------------  ---------------      ----- ------------  ---------------
    16      0.692185  2 H  s                 21      0.692185  3 H  s          
    17     -0.486482  2 H  s                 22     -0.486482  3 H  s          
    18     -0.370033  2 H  px                23      0.370033  3 H  px         
     6      0.333360  1 O  pz                 3      0.289844  1 O  s          
     2     -0.209835  1 O  s          

 Vector   10  Occ=0.000000D+00  E= 1.149596D+00  Symmetry=a1
              MO Center=  9.0D-17, -6.1D-17,  1.5D-01, r^2= 1.2D+00
   Bfn.  Coefficient  Atom+Function         Bfn.  Coefficient  Atom+Function  
  ----- ------------  ---------------      ----- ------------  ---------------
     9      1.381297  1 O  pz                 3     -0.778918  1 O  s          
     6     -0.716327  1 O  pz                16      0.691350  2 H  s          
    21      0.691350  3 H  s                 20      0.175601  2 H  pz         
    25      0.175601  3 H  pz                 2     -0.154275  1 O  s          

 Vector   11  Occ=0.000000D+00  E= 1.194492D+00  Symmetry=b2
              MO Center= -3.9D-37,  2.0D-18,  7.7D-02, r^2= 1.1D+00
   Bfn.  Coefficient  Atom+Function         Bfn.  Coefficient  Atom+Function  
  ----- ------------  ---------------      ----- ------------  ---------------
     8      1.097977  1 O  py                 5     -0.952458  1 O  py         

 Vector   12  Occ=0.000000D+00  E= 1.249913D+00  Symmetry=b1
              MO Center= -1.8D-16, -3.9D-33,  1.8D-02, r^2= 1.8D+00
   Bfn.  Coefficient  Atom+Function         Bfn.  Coefficient  Atom+Function  
  ----- ------------  ---------------      ----- ------------  ---------------
     7      1.848623  1 O  px                17      0.969976  2 H  s          
    22     -0.969976  3 H  s                  4     -0.697936  1 O  px         
    16      0.423557  2 H  s                 21     -0.423557  3 H  s          
    18      0.291219  2 H  px                23      0.291219  3 H  px         
    20      0.217749  2 H  pz                25     -0.217749  3 H  pz         

 Vector   13  Occ=0.000000D+00  E= 1.432808D+00  Symmetry=a1
              MO Center= -8.3D-17,  3.4D-17, -1.9D-01, r^2= 1.3D+00
   Bfn.  Coefficient  Atom+Function         Bfn.  Coefficient  Atom+Function  
  ----- ------------  ---------------      ----- ------------  ---------------
     3      1.291876  1 O  s                  2     -0.647685  1 O  s          
    20     -0.580493  2 H  pz                25     -0.580493  3 H  pz         
     9      0.453338  1 O  pz                17     -0.329288  2 H  s          
    22     -0.329288  3 H  s                  1     -0.286745  1 O  s          
    18      0.219825  2 H  px                23     -0.219825  3 H  px         

 Vector   14  Occ=0.000000D+00  E= 1.495414D+00  Symmetry=a2
              MO Center=  1.1D-16,  3.7D-19, -4.5D-01, r^2= 9.8D-01
   Bfn.  Coefficient  Atom+Function         Bfn.  Coefficient  Atom+Function  
  ----- ------------  ---------------      ----- ------------  ---------------
    19     -0.695868  2 H  py                24      0.695868  3 H  py         
    11      0.198945  1 O  dxy        

 Vector   15  Occ=0.000000D+00  E= 1.709879D+00  Symmetry=b2
              MO Center= -3.3D-16, -1.6D-18, -3.4D-01, r^2= 1.1D+00
   Bfn.  Coefficient  Atom+Function         Bfn.  Coefficient  Atom+Function  
  ----- ------------  ---------------      ----- ------------  ---------------
    19      0.785232  2 H  py                24      0.785232  3 H  py         
     8     -0.575810  1 O  py                14     -0.265083  1 O  dyz        
     5     -0.193677  1 O  py         


 center of mass
 --------------
 x =   0.00000000 y =   0.00000000 z =  -0.03432142

 moments of inertia (a.u.)
 ------------------
           1.759100099128           0.000000000000           0.000000000000
           0.000000000000           5.274895021592           0.000000000000
           0.000000000000           0.000000000000           3.515794922464

  Mulliken analysis of the total density
  --------------------------------------

    Atom       Charge   Shell Charges
 -----------   ------   -------------------------------------------------------
    1 O    8     8.20   2.00  0.82  0.73  2.91  1.73  0.02
    2 H    1     0.90   0.75  0.05  0.10
    3 H    1     0.90   0.75  0.05  0.10

       Multipole analysis of the density wrt the origin
       ------------------------------------------------

     L   x y z        total         open         nuclear
     -   - - -        -----         ----         -------
     0   0 0 0      0.000000      0.000000     10.000000

     1   1 0 0      0.000000      0.000000      0.000000
     1   0 1 0      0.000000      0.000000      0.000000
     1   0 0 1     -0.765495      0.000000     -1.216412

     2   2 0 0     -3.149452      0.000000      3.488497
     2   1 1 0      0.000000      0.000000      0.000000
     2   1 0 1      0.000000      0.000000      0.000000
     2   0 2 0     -5.087069      0.000000      0.000000
     2   0 1 1      0.000000      0.000000      0.000000
     2   0 0 2     -4.192638      0.000000      1.720286


 Parallel integral file used       1 records with       0 large values

                              NWChem Gradients Module
                              -----------------------


                                        h2o


  wavefunction    =   RHF     

  Using symmetry


                         RHF ENERGY GRADIENTS

    atom               coordinates                        gradient
                 x          y          z           x          y          z
   1 o       0.000000   0.000000   0.076621    0.000000   0.000000  -0.126874
   2 h      -1.320700   0.000000  -0.914691    0.087937   0.000000   0.063437
   3 h       1.320700   0.000000  -0.914691   -0.087937   0.000000   0.063437

                 ----------------------------------------
                 |  Time  |  1-e(secs)   |  2-e(secs)   |
                 ----------------------------------------
                 |  CPU   |       0.00   |       0.16   |
                 ----------------------------------------
                 |  WALL  |       0.00   |       0.16   |
                 ----------------------------------------

  Step       Energy      Delta E   Gmax     Grms     Xrms     Xmax   Walltime
  ---- ---------------- -------- -------- -------- -------- -------- --------
@    1     -76.01377882 -4.3D-02  0.10841  0.08852  0.24399  0.51562      0.8
                                                                    


                                Z-matrix (autoz)
                                -------- 

 Units are Angstrom for bonds and degrees for angles

      Type          Name      I     J     K     L     M      Value     Gradient
      ----------- --------  ----- ----- ----- ----- ----- ---------- ----------
    1 Stretch                  1     2                       0.87386   -0.10841
    2 Stretch                  1     3                       0.87386   -0.10841
    3 Bend                     2     1     3               106.21651   -0.00179

 Restricting large step in mode    3 eval= 4.8D-01 step= 3.2D-01 new= 3.0D-01
                                 NWChem SCF Module
                                 -----------------


                                        h2o


  aoBasis        = "aoBasis"
  functions       =    25
  atoms           =     3
  closed shells   =     5
  open shells     =     0
  charge          =   0.00
  wavefunction    = RHF 
  input vectors   = ./prop_h2o_run.movecs
  output vectors  = ./prop_h2o_run.movecs
  use symmetry    = T
  symmetry adapt  = T


 Summary of "aoBasis" -> "aoBasis" (cartesian)
 ------------------------------------------------------------------------------
       Tag                 Description            Shells   Functions and Types
 ---------------- ------------------------------  ------  ---------------------
 o                          cc-pvdz                  6       15   3s2p1d
 h                          cc-pvdz                  3        5   2s1p


      Symmetry analysis of basis
      --------------------------

        a1         12
        a2          2
        b1          7
        b2          4


 Forming initial guess at       0.9s


 Loading old vectors from job with title :

h2o


      Symmetry analysis of molecular orbitals - initial
      -------------------------------------------------

  Numbering of irreducible representations: 

     1 a1          2 a2          3 b1          4 b2      

  Orbital symmetries:

     1 a1          2 a1          3 b1          4 a1          5 b2      
     6 a1          7 b1          8 b1          9 a1         10 a1      
    11 b2         12 b1         13 a1         14 a2         15 b2      


 Starting SCF solution at       0.9s


 ----------------------------------------------
         Quadratically convergent ROHF

 Convergence threshold     :          1.000E-04
 Maximum no. of iterations :           30
 Final Fock-matrix accuracy:          1.000E-07
 ----------------------------------------------


 #quartets = 1.953D+03 #integrals = 1.805D+04 #direct =  0.0% #cached =100.0%


 Integral file          = ./prop_h2o_run.aoints.0
 Record size in doubles =  65536        No. of integs per rec  =  43688
 Max. records in memory =      2        Max. records in file   = 161322
 No. of bits per label  =      8        No. of bits per value  =     64


              iter       energy          gnorm     gmax       time
             ----- ------------------- --------- --------- --------
                 1      -76.0143805193  3.77D-01  1.59D-01      0.8
                 2      -76.0233760069  1.03D-01  5.34D-02      0.8
                 3      -76.0240990341  6.57D-03  4.03D-03      0.8
                 4      -76.0241062633  3.22D-05  1.78D-05      0.8


       Final RHF  results 
       ------------------ 

         Total SCF energy =    -76.024106263315
      One-electron energy =   -122.654845422605
      Two-electron energy =     37.711101334239
 Nuclear repulsion energy =      8.919637825051

        Time for solution =      0.1s


       Symmetry analysis of molecular orbitals - final
       -----------------------------------------------

  Numbering of irreducible representations: 

     1 a1          2 a2          3 b1          4 b2      

  Orbital symmetries:

     1 a1          2 a1          3 b1          4 a1          5 b2      
     6 a1          7 b1          8 b1          9 a1         10 a1      
    11 b2         12 b1         13 a1         14 a2         15 b2      

             Final eigenvalues
             -----------------

              1      
    1  -20.5568
    2   -1.3224
    3   -0.6845
    4   -0.5611
    5   -0.4915
    6    0.1782
    7    0.2515
    8    0.7694
    9    0.8266
   10    1.1611
   11    1.1992
   12    1.2548
   13    1.4281
   14    1.4683
   15    1.6706

                       ROHF Final Molecular Orbital Analysis
                       -------------------------------------

 Vector    2  Occ=2.000000D+00  E=-1.322438D+00  Symmetry=a1
              MO Center= -1.7D-18, -6.3D-18, -7.1D-02, r^2= 5.1D-01
   Bfn.  Coefficient  Atom+Function         Bfn.  Coefficient  Atom+Function  
  ----- ------------  ---------------      ----- ------------  ---------------
     2      0.444524  1 O  s                  3      0.389936  1 O  s          
    16      0.181610  2 H  s                 21      0.181610  3 H  s          

 Vector    3  Occ=2.000000D+00  E=-6.844988D-01  Symmetry=b1
              MO Center= -1.9D-17, -1.6D-19, -1.4D-01, r^2= 8.0D-01
   Bfn.  Coefficient  Atom+Function         Bfn.  Coefficient  Atom+Function  
  ----- ------------  ---------------      ----- ------------  ---------------
     4      0.486175  1 O  px                16     -0.322022  2 H  s          
    21      0.322022  3 H  s                  7      0.230199  1 O  px         

 Vector    4  Occ=2.000000D+00  E=-5.610790D-01  Symmetry=a1
              MO Center= -3.7D-17, -4.1D-19,  1.2D-01, r^2= 7.0D-01
   Bfn.  Coefficient  Atom+Function         Bfn.  Coefficient  Atom+Function  
  ----- ------------  ---------------      ----- ------------  ---------------
     6      0.543241  1 O  pz                 9      0.367370  1 O  pz         
     3      0.355048  1 O  s                 16     -0.206946  2 H  s          
    21     -0.206946  3 H  s                  2      0.150971  1 O  s          

 Vector    5  Occ=2.000000D+00  E=-4.914874D-01  Symmetry=b2
              MO Center=  8.6D-17,  8.9D-18,  7.0D-02, r^2= 6.0D-01
   Bfn.  Coefficient  Atom+Function         Bfn.  Coefficient  Atom+Function  
  ----- ------------  ---------------      ----- ------------  ---------------
     5      0.632348  1 O  py                 8      0.496813  1 O  py         

 Vector    6  Occ=0.000000D+00  E= 1.782388D-01  Symmetry=a1
              MO Center= -2.3D-16,  3.2D-17, -6.5D-01, r^2= 3.0D+00
   Bfn.  Coefficient  Atom+Function         Bfn.  Coefficient  Atom+Function  
  ----- ------------  ---------------      ----- ------------  ---------------
     3      1.040176  1 O  s                 17     -0.825140  2 H  s          
    22     -0.825140  3 H  s                  9     -0.353802  1 O  pz         
     6     -0.200056  1 O  pz         

 Vector    7  Occ=0.000000D+00  E= 2.515375D-01  Symmetry=b1
              MO Center= -7.6D-17, -1.1D-31, -6.5D-01, r^2= 3.6D+00
   Bfn.  Coefficient  Atom+Function         Bfn.  Coefficient  Atom+Function  
  ----- ------------  ---------------      ----- ------------  ---------------
    17     -1.387294  2 H  s                 22      1.387294  3 H  s          
     7     -0.669948  1 O  px                 4     -0.292068  1 O  px         

 Vector    8  Occ=0.000000D+00  E= 7.694059D-01  Symmetry=b1
              MO Center= -1.2D-16, -6.3D-20, -3.0D-01, r^2= 1.8D+00
   Bfn.  Coefficient  Atom+Function         Bfn.  Coefficient  Atom+Function  
  ----- ------------  ---------------      ----- ------------  ---------------
    16      0.940617  2 H  s                 21     -0.940617  3 H  s          
    17     -0.729740  2 H  s                 22      0.729740  3 H  s          
     7      0.408082  1 O  px                 4      0.276291  1 O  px         
    12      0.188252  1 O  dxz        

 Vector    9  Occ=0.000000D+00  E= 8.265943D-01  Symmetry=a1
              MO Center= -6.5D-17, -3.8D-17, -5.2D-01, r^2= 1.6D+00
   Bfn.  Coefficient  Atom+Function         Bfn.  Coefficient  Atom+Function  
  ----- ------------  ---------------      ----- ------------  ---------------
    16      0.814249  2 H  s                 21      0.814249  3 H  s          
    17     -0.568009  2 H  s                 22     -0.568009  3 H  s          
     3      0.323027  1 O  s                  6      0.324455  1 O  pz         
    18     -0.271058  2 H  px                23      0.271058  3 H  px         
     2     -0.260177  1 O  s          

 Vector   10  Occ=0.000000D+00  E= 1.161130D+00  Symmetry=a1
              MO Center=  4.2D-17, -2.9D-17,  1.5D-01, r^2= 1.2D+00
   Bfn.  Coefficient  Atom+Function         Bfn.  Coefficient  Atom+Function  
  ----- ------------  ---------------      ----- ------------  ---------------
     9      1.216970  1 O  pz                 6     -0.760458  1 O  pz         
     3     -0.493238  1 O  s                 16      0.478037  2 H  s          
    21      0.478037  3 H  s                 20      0.261877  2 H  pz         
    25      0.261877  3 H  pz         

 Vector   11  Occ=0.000000D+00  E= 1.199154D+00  Symmetry=b2
              MO Center= -6.9D-18,  9.3D-19,  7.3D-02, r^2= 1.1D+00
   Bfn.  Coefficient  Atom+Function         Bfn.  Coefficient  Atom+Function  
  ----- ------------  ---------------      ----- ------------  ---------------
     8      1.001741  1 O  py                 5     -0.966661  1 O  py         

 Vector   12  Occ=0.000000D+00  E= 1.254848D+00  Symmetry=b1
              MO Center= -2.0D-16, -1.1D-21,  1.0D-01, r^2= 1.7D+00
   Bfn.  Coefficient  Atom+Function         Bfn.  Coefficient  Atom+Function  
  ----- ------------  ---------------      ----- ------------  ---------------
     7      1.731028  1 O  px                17      0.778733  2 H  s          
    22     -0.778733  3 H  s                  4     -0.745674  1 O  px         
    16      0.362165  2 H  s                 21     -0.362165  3 H  s          
    18      0.310066  2 H  px                23      0.310066  3 H  px         
    20      0.169060  2 H  pz                25     -0.169060  3 H  pz         

 Vector   13  Occ=0.000000D+00  E= 1.428054D+00  Symmetry=a1
              MO Center=  2.8D-17,  3.9D-17, -8.1D-02, r^2= 1.4D+00
   Bfn.  Coefficient  Atom+Function         Bfn.  Coefficient  Atom+Function  
  ----- ------------  ---------------      ----- ------------  ---------------
     3      1.084847  1 O  s                  2     -0.658081  1 O  s          
     9      0.554170  1 O  pz                20     -0.500665  2 H  pz         
    25     -0.500665  3 H  pz                18      0.316567  2 H  px         
    23     -0.316567  3 H  px                 1     -0.297957  1 O  s          
    17     -0.267789  2 H  s                 22     -0.267789  3 H  s          

 Vector   14  Occ=0.000000D+00  E= 1.468269D+00  Symmetry=a2
              MO Center=  2.2D-16,  1.8D-19, -4.7D-01, r^2= 1.1D+00
   Bfn.  Coefficient  Atom+Function         Bfn.  Coefficient  Atom+Function  
  ----- ------------  ---------------      ----- ------------  ---------------
    19     -0.683139  2 H  py                24      0.683139  3 H  py         
    11      0.234277  1 O  dxy        

 Vector   15  Occ=0.000000D+00  E= 1.670558D+00  Symmetry=b2
              MO Center= -5.6D-17,  1.2D-18, -3.2D-01, r^2= 1.3D+00
   Bfn.  Coefficient  Atom+Function         Bfn.  Coefficient  Atom+Function  
  ----- ------------  ---------------      ----- ------------  ---------------
    19      0.760965  2 H  py                24      0.760965  3 H  py         
     8     -0.650937  1 O  py                14     -0.281994  1 O  dyz        


 center of mass
 --------------
 x =   0.00000000 y =   0.00000000 z =   0.04757252

 moments of inertia (a.u.)
 ------------------
           2.322027911766           0.000000000000           0.000000000000
           0.000000000000           6.715210086537           0.000000000000
           0.000000000000           0.000000000000           4.393182174771

  Mulliken analysis of the total density
  --------------------------------------

    Atom       Charge   Shell Charges
 -----------   ------   -------------------------------------------------------
    1 O    8     8.34   2.00  0.84  0.85  2.80  1.84  0.02
    2 H    1     0.83   0.67  0.08  0.08
    3 H    1     0.83   0.67  0.08  0.08

       Multipole analysis of the density wrt the origin
       ------------------------------------------------

     L   x y z        total         open         nuclear
     -   - - -        -----         ----         -------
     0   0 0 0      0.000000      0.000000     10.000000

     1   1 0 0      0.000000      0.000000      0.000000
     1   0 1 0      0.000000      0.000000      0.000000
     1   0 0 1     -0.818664      0.000000     -0.527507

     2   2 0 0     -3.019200      0.000000      4.359072
     2   1 1 0      0.000000      0.000000      0.000000
     2   1 0 1      0.000000      0.000000      0.000000
     2   0 2 0     -5.279282      0.000000      0.000000
     2   0 1 1      0.000000      0.000000      0.000000
     2   0 0 2     -4.308080      0.000000      2.103302


 Parallel integral file used       1 records with       0 large values

 Line search: 
     step= 1.00 grad=-4.6D-02 hess= 3.6D-02 energy=    -76.024106 mode=downhill
 new step= 0.64                   predicted energy=    -76.028642

          --------
          Step   2
          --------


                         Geometry "geometry" -> "geometry"
                         ---------------------------------

 Output coordinates in a.u. (scale by  1.000000000 to convert to a.u.)

  No.       Tag          Charge          X              Y              Z
 ---- ---------------- ---------- -------------- -------------- --------------
    1 o                    8.0000     0.00000000     0.00000000     0.13968805
    2 h                    1.0000    -1.42136733     0.00000000    -0.94622439
    3 h                    1.0000     1.42136733     0.00000000    -0.94622439

      Atomic Mass 
      ----------- 

      o                 15.994910
      h                  1.007825


 Effective nuclear repulsion energy (a.u.)       9.2967574024

            Nuclear Dipole moment (a.u.) 
            ----------------------------
        X                 Y               Z
 ---------------- ---------------- ----------------
     0.0000000000     0.0000000000    -0.7749443651

      Symmetry information
      --------------------

 Group name             C2v       
 Group number             16
 Group order               4
 No. of unique centers     2

      Symmetry unique atoms

     1    2

                                 NWChem SCF Module
                                 -----------------


                                        h2o


  aoBasis        = "aoBasis"
  functions       =    25
  atoms           =     3
  closed shells   =     5
  open shells     =     0
  charge          =   0.00
  wavefunction    = RHF 
  input vectors   = ./prop_h2o_run.movecs
  output vectors  = ./prop_h2o_run.movecs
  use symmetry    = T
  symmetry adapt  = T


 Summary of "aoBasis" -> "aoBasis" (cartesian)
 ------------------------------------------------------------------------------
       Tag                 Description            Shells   Functions and Types
 ---------------- ------------------------------  ------  ---------------------
 o                          cc-pvdz                  6       15   3s2p1d
 h                          cc-pvdz                  3        5   2s1p


      Symmetry analysis of basis
      --------------------------

        a1         12
        a2          2
        b1          7
        b2          4


 Forming initial guess at       1.0s


 Loading old vectors from job with title :

h2o


      Symmetry analysis of molecular orbitals - initial
      -------------------------------------------------

  Numbering of irreducible representations: 

     1 a1          2 a2          3 b1          4 b2      

  Orbital symmetries:

     1 a1          2 a1          3 b1          4 a1          5 b2      
     6 a1          7 b1          8 b1          9 a1         10 a1      
    11 b2         12 b1         13 a1         14 a2         15 b2      


 Starting SCF solution at       1.0s


 ----------------------------------------------
         Quadratically convergent ROHF

 Convergence threshold     :          1.000E-04
 Maximum no. of iterations :           30
 Final Fock-matrix accuracy:          1.000E-07
 ----------------------------------------------


 #quartets = 1.953D+03 #integrals = 1.805D+04 #direct =  0.0% #cached =100.0%


 Integral file          = ./prop_h2o_run.aoints.0
 Record size in doubles =  65536        No. of integs per rec  =  43688
 Max. records in memory =      2        Max. records in file   = 161322
 No. of bits per label  =      8        No. of bits per value  =     64


              iter       energy          gnorm     gmax       time
             ----- ------------------- --------- --------- --------
                 1      -76.0262868292  1.25D-01  5.29D-02      0.9
                 2      -76.0273641827  8.52D-03  4.60D-03      0.9
                 3      -76.0273733762  3.68D-05  1.33D-05      0.9


       Final RHF  results 
       ------------------ 

         Total SCF energy =    -76.027373376249
      One-electron energy =   -123.329050448985
      Two-electron energy =     38.004919670315
 Nuclear repulsion energy =      9.296757402422

        Time for solution =      0.1s


       Symmetry analysis of molecular orbitals - final
       -----------------------------------------------

  Numbering of irreducible representations: 

     1 a1          2 a2          3 b1          4 b2      

  Orbital symmetries:

     1 a1          2 a1          3 b1          4 a1          5 b2      
     6 a1          7 b1          8 b1          9 a1         10 a1      
    11 b2         12 b1         13 a1         14 a2         15 b2      

             Final eigenvalues
             -----------------

              1      
    1  -20.5495
    2   -1.3419
    3   -0.7068
    4   -0.5674
    5   -0.4940
    6    0.1853
    7    0.2576
    8    0.7995
    9    0.8611
   10    1.1577
   11    1.2002
   12    1.2517
   13    1.4280
   14    1.4766
   15    1.6808

                       ROHF Final Molecular Orbital Analysis
                       -------------------------------------

 Vector    2  Occ=2.000000D+00  E=-1.341881D+00  Symmetry=a1
              MO Center= -3.9D-18, -4.4D-18, -9.8D-02, r^2= 5.0D-01
   Bfn.  Coefficient  Atom+Function         Bfn.  Coefficient  Atom+Function  
  ----- ------------  ---------------      ----- ------------  ---------------
     2      0.439872  1 O  s                  3      0.362228  1 O  s          
    16      0.197726  2 H  s                 21      0.197726  3 H  s          

 Vector    3  Occ=2.000000D+00  E=-7.067915D-01  Symmetry=b1
              MO Center=  1.1D-17, -1.6D-19, -1.5D-01, r^2= 7.6D-01
   Bfn.  Coefficient  Atom+Function         Bfn.  Coefficient  Atom+Function  
  ----- ------------  ---------------      ----- ------------  ---------------
     4      0.491205  1 O  px                16     -0.330605  2 H  s          
    21      0.330605  3 H  s                  7      0.217277  1 O  px         

 Vector    4  Occ=2.000000D+00  E=-5.673574D-01  Symmetry=a1
              MO Center= -3.3D-17, -4.7D-19,  1.3D-01, r^2= 6.7D-01
   Bfn.  Coefficient  Atom+Function         Bfn.  Coefficient  Atom+Function  
  ----- ------------  ---------------      ----- ------------  ---------------
     6      0.547989  1 O  pz                 3      0.366014  1 O  s          
     9      0.364980  1 O  pz                16     -0.205113  2 H  s          
    21     -0.205113  3 H  s                  2      0.153363  1 O  s          

 Vector    5  Occ=2.000000D+00  E=-4.940365D-01  Symmetry=b2
              MO Center=  8.6D-17,  9.4D-18,  5.0D-02, r^2= 6.0D-01
   Bfn.  Coefficient  Atom+Function         Bfn.  Coefficient  Atom+Function  
  ----- ------------  ---------------      ----- ------------  ---------------
     5      0.630828  1 O  py                 8      0.495179  1 O  py         

 Vector    6  Occ=0.000000D+00  E= 1.853147D-01  Symmetry=a1
              MO Center= -1.7D-16,  3.0D-17, -6.6D-01, r^2= 3.0D+00
   Bfn.  Coefficient  Atom+Function         Bfn.  Coefficient  Atom+Function  
  ----- ------------  ---------------      ----- ------------  ---------------
     3      1.079343  1 O  s                 17     -0.843069  2 H  s          
    22     -0.843069  3 H  s                  9     -0.334457  1 O  pz         
     6     -0.184277  1 O  pz         

 Vector    7  Occ=0.000000D+00  E= 2.575552D-01  Symmetry=b1
              MO Center= -9.4D-17, -4.2D-22, -6.5D-01, r^2= 3.6D+00
   Bfn.  Coefficient  Atom+Function         Bfn.  Coefficient  Atom+Function  
  ----- ------------  ---------------      ----- ------------  ---------------
    17      1.461252  2 H  s                 22     -1.461252  3 H  s          
     7      0.672079  1 O  px                 4      0.279707  1 O  px         

 Vector    8  Occ=0.000000D+00  E= 7.995218D-01  Symmetry=b1
              MO Center=  6.2D-17,  2.8D-32, -2.8D-01, r^2= 1.6D+00
   Bfn.  Coefficient  Atom+Function         Bfn.  Coefficient  Atom+Function  
  ----- ------------  ---------------      ----- ------------  ---------------
    16      0.945750  2 H  s                 21     -0.945750  3 H  s          
    17     -0.666134  2 H  s                 22      0.666134  3 H  s          
     7      0.481504  1 O  px                 4      0.266417  1 O  px         
    12      0.195194  1 O  dxz               20     -0.158038  2 H  pz         
    25      0.158038  3 H  pz         

 Vector    9  Occ=0.000000D+00  E= 8.611183D-01  Symmetry=a1
              MO Center= -8.5D-17, -3.3D-17, -5.0D-01, r^2= 1.6D+00
   Bfn.  Coefficient  Atom+Function         Bfn.  Coefficient  Atom+Function  
  ----- ------------  ---------------      ----- ------------  ---------------
    16      0.781893  2 H  s                 21      0.781893  3 H  s          
    17     -0.538567  2 H  s                 22     -0.538567  3 H  s          
     6      0.324216  1 O  pz                18     -0.304235  2 H  px         
    23      0.304235  3 H  px                 3      0.302302  1 O  s          
     2     -0.250046  1 O  s          

 Vector   10  Occ=0.000000D+00  E= 1.157709D+00  Symmetry=a1
              MO Center= -4.9D-17, -3.8D-17,  1.5D-01, r^2= 1.2D+00
   Bfn.  Coefficient  Atom+Function         Bfn.  Coefficient  Atom+Function  
  ----- ------------  ---------------      ----- ------------  ---------------
     9      1.278725  1 O  pz                 6     -0.749901  1 O  pz         
     3     -0.599521  1 O  s                 16      0.547971  2 H  s          
    21      0.547971  3 H  s                 20      0.235934  2 H  pz         
    25      0.235934  3 H  pz         

 Vector   11  Occ=0.000000D+00  E= 1.200222D+00  Symmetry=b2
              MO Center= -8.2D-18,  1.3D-18,  7.6D-02, r^2= 1.1D+00
   Bfn.  Coefficient  Atom+Function         Bfn.  Coefficient  Atom+Function  
  ----- ------------  ---------------      ----- ------------  ---------------
     8      1.034493  1 O  py                 5     -0.967441  1 O  py         

 Vector   12  Occ=0.000000D+00  E= 1.251725D+00  Symmetry=b1
              MO Center=  5.2D-17, -1.3D-32,  7.9D-02, r^2= 1.7D+00
   Bfn.  Coefficient  Atom+Function         Bfn.  Coefficient  Atom+Function  
  ----- ------------  ---------------      ----- ------------  ---------------
     7      1.779205  1 O  px                17      0.840916  2 H  s          
    22     -0.840916  3 H  s                  4     -0.727251  1 O  px         
    16      0.388859  2 H  s                 21     -0.388859  3 H  s          
    18      0.303977  2 H  px                23      0.303977  3 H  px         
    20      0.187920  2 H  pz                25     -0.187920  3 H  pz         

 Vector   13  Occ=0.000000D+00  E= 1.428029D+00  Symmetry=a1
              MO Center=  0.0D+00,  3.5D-17, -1.2D-01, r^2= 1.4D+00
   Bfn.  Coefficient  Atom+Function         Bfn.  Coefficient  Atom+Function  
  ----- ------------  ---------------      ----- ------------  ---------------
     3      1.122149  1 O  s                  2     -0.650268  1 O  s          
     9      0.532185  1 O  pz                20     -0.528245  2 H  pz         
    25     -0.528245  3 H  pz                 1     -0.292964  1 O  s          
    18      0.289139  2 H  px                23     -0.289139  3 H  px         
    17     -0.285796  2 H  s                 22     -0.285796  3 H  s          

 Vector   14  Occ=0.000000D+00  E= 1.476575D+00  Symmetry=a2
              MO Center=  5.6D-17,  1.6D-19, -4.6D-01, r^2= 1.0D+00
   Bfn.  Coefficient  Atom+Function         Bfn.  Coefficient  Atom+Function  
  ----- ------------  ---------------      ----- ------------  ---------------
    19     -0.686076  2 H  py                24      0.686076  3 H  py         
    11      0.224030  1 O  dxy        

 Vector   15  Occ=0.000000D+00  E= 1.680829D+00  Symmetry=b2
              MO Center= -4.1D-38,  2.2D-19, -3.3D-01, r^2= 1.2D+00
   Bfn.  Coefficient  Atom+Function         Bfn.  Coefficient  Atom+Function  
  ----- ------------  ---------------      ----- ------------  ---------------
    19      0.770379  2 H  py                24      0.770379  3 H  py         
     8     -0.626969  1 O  py                14     -0.277181  1 O  dyz        


 center of mass
 --------------
 x =   0.00000000 y =   0.00000000 z =   0.01815827

 moments of inertia (a.u.)
 ------------------
           2.110859504727           0.000000000000           0.000000000000
           0.000000000000           6.183047132269           0.000000000000
           0.000000000000           0.000000000000           4.072187627542

  Mulliken analysis of the total density
  --------------------------------------

    Atom       Charge   Shell Charges
 -----------   ------   -------------------------------------------------------
    1 O    8     8.29   2.00  0.83  0.81  2.83  1.80  0.02
    2 H    1     0.85   0.70  0.07  0.09
    3 H    1     0.85   0.70  0.07  0.09

       Multipole analysis of the density wrt the origin
       ------------------------------------------------

     L   x y z        total         open         nuclear
     -   - - -        -----         ----         -------
     0   0 0 0      0.000000      0.000000     10.000000

     1   1 0 0      0.000000      0.000000      0.000000
     1   0 1 0      0.000000      0.000000      0.000000
     1   0 0 1     -0.800772      0.000000     -0.774944

     2   2 0 0     -3.065163      0.000000      4.040570
     2   1 1 0      0.000000      0.000000      0.000000
     2   1 0 1      0.000000      0.000000      0.000000
     2   0 2 0     -5.211576      0.000000      0.000000
     2   0 1 1      0.000000      0.000000      0.000000
     2   0 0 2     -4.268977      0.000000      1.946783


 Parallel integral file used       1 records with       0 large values

                              NWChem Gradients Module
                              -----------------------


                                        h2o


  wavefunction    =   RHF     

  Using symmetry


                         RHF ENERGY GRADIENTS

    atom               coordinates                        gradient
                 x          y          z           x          y          z
   1 o       0.000000   0.000000   0.139688    0.000000   0.000000  -0.001480
   2 h      -1.421367   0.000000  -0.946224   -0.001219   0.000000   0.000740
   3 h       1.421367   0.000000  -0.946224    0.001219   0.000000   0.000740

                 ----------------------------------------
                 |  Time  |  1-e(secs)   |  2-e(secs)   |
                 ----------------------------------------
                 |  CPU   |       0.00   |       0.16   |
                 ----------------------------------------
                 |  WALL  |       0.00   |       0.16   |
                 ----------------------------------------

  Step       Energy      Delta E   Gmax     Grms     Xrms     Xmax   Walltime
  ---- ---------------- -------- -------- -------- -------- -------- --------
@    2     -76.02737338 -1.4D-02  0.00126  0.00084  0.05357  0.09906      1.3
                                                                    


                                Z-matrix (autoz)
                                -------- 

 Units are Angstrom for bonds and degrees for angles

      Type          Name      I     J     K     L     M      Value     Gradient
      ----------- --------  ----- ----- ----- ----- ----- ---------- ----------
    1 Stretch                  1     2                       0.94655    0.00052
    2 Stretch                  1     3                       0.94655    0.00052
    3 Bend                     2     1     3               105.24097    0.00126

                                 NWChem SCF Module
                                 -----------------


                                        h2o


  aoBasis        = "aoBasis"
  functions       =    25
  atoms           =     3
  closed shells   =     5
  open shells     =     0
  charge          =   0.00
  wavefunction    = RHF 
  input vectors   = ./prop_h2o_run.movecs
  output vectors  = ./prop_h2o_run.movecs
  use symmetry    = T
  symmetry adapt  = T


 Summary of "aoBasis" -> "aoBasis" (cartesian)
 ------------------------------------------------------------------------------
       Tag                 Description            Shells   Functions and Types
 ---------------- ------------------------------  ------  ---------------------
 o                          cc-pvdz                  6       15   3s2p1d
 h                          cc-pvdz                  3        5   2s1p


      Symmetry analysis of basis
      --------------------------

        a1         12
        a2          2
        b1          7
        b2          4


 Forming initial guess at       1.3s


 Loading old vectors from job with title :

h2o


      Symmetry analysis of molecular orbitals - initial
      -------------------------------------------------

  Numbering of irreducible representations: 

     1 a1          2 a2          3 b1          4 b2      

  Orbital symmetries:

     1 a1          2 a1          3 b1          4 a1          5 b2      
     6 a1          7 b1          8 b1          9 a1         10 a1      
    11 b2         12 b1         13 a1         14 a2         15 b2      


 Starting SCF solution at       1.3s


 ----------------------------------------------
         Quadratically convergent ROHF

 Convergence threshold     :          1.000E-04
 Maximum no. of iterations :           30
 Final Fock-matrix accuracy:          1.000E-07
 ----------------------------------------------


 #quartets = 1.953D+03 #integrals = 1.805D+04 #direct =  0.0% #cached =100.0%


 Integral file          = ./prop_h2o_run.aoints.0
 Record size in doubles =  65536        No. of integs per rec  =  43688
 Max. records in memory =      2        Max. records in file   = 161322
 No. of bits per label  =      8        No. of bits per value  =     64


              iter       energy          gnorm     gmax       time
             ----- ------------------- --------- --------- --------
                 1      -76.0273767765  1.30D-02  5.30D-03      1.2
                 2      -76.0273889613  9.11D-05  4.78D-05      1.2


       Final RHF  results 
       ------------------ 

         Total SCF energy =    -76.027388961304
      One-electron energy =   -123.330740433888
      Two-electron energy =     38.004181235230
 Nuclear repulsion energy =      9.299170237353

        Time for solution =      0.1s


       Symmetry analysis of molecular orbitals - final
       -----------------------------------------------

  Numbering of irreducible representations: 

     1 a1          2 a2          3 b1          4 b2      

  Orbital symmetries:

     1 a1          2 a1          3 b1          4 a1          5 b2      
     6 a1          7 b1          8 b1          9 a1         10 a1      
    11 b2         12 b1         13 a1         14 a2         15 b2      

             Final eigenvalues
             -----------------

              1      
    1  -20.5500
    2   -1.3426
    3   -0.7052
    4   -0.5691
    5   -0.4943
    6    0.1851
    7    0.2577
    8    0.7966
    9    0.8650
   10    1.1582
   11    1.2000
   12    1.2526
   13    1.4219
   14    1.4793
   15    1.6761

                       ROHF Final Molecular Orbital Analysis
                       -------------------------------------

 Vector    2  Occ=2.000000D+00  E=-1.342583D+00  Symmetry=a1
              MO Center= -2.2D-18, -4.3D-18, -9.6D-02, r^2= 5.0D-01
   Bfn.  Coefficient  Atom+Function         Bfn.  Coefficient  Atom+Function  
  ----- ------------  ---------------      ----- ------------  ---------------
     2      0.439783  1 O  s                  3      0.361474  1 O  s          
    16      0.198179  2 H  s                 21      0.198179  3 H  s          

 Vector    3  Occ=2.000000D+00  E=-7.052097D-01  Symmetry=b1
              MO Center=  2.2D-17, -7.5D-26, -1.4D-01, r^2= 7.6D-01
   Bfn.  Coefficient  Atom+Function         Bfn.  Coefficient  Atom+Function  
  ----- ------------  ---------------      ----- ------------  ---------------
     4      0.491665  1 O  px                16     -0.330104  2 H  s          
    21      0.330104  3 H  s                  7      0.218750  1 O  px         

 Vector    4  Occ=2.000000D+00  E=-5.690838D-01  Symmetry=a1
              MO Center= -3.9D-17, -5.7D-19,  1.3D-01, r^2= 6.7D-01
   Bfn.  Coefficient  Atom+Function         Bfn.  Coefficient  Atom+Function  
  ----- ------------  ---------------      ----- ------------  ---------------
     6      0.546971  1 O  pz                 3      0.368577  1 O  s          
     9      0.362675  1 O  pz                16     -0.206511  2 H  s          
    21     -0.206511  3 H  s                  2      0.154435  1 O  s          

 Vector    5  Occ=2.000000D+00  E=-4.943358D-01  Symmetry=b2
              MO Center=  8.6D-17,  9.2D-18,  5.3D-02, r^2= 6.0D-01
   Bfn.  Coefficient  Atom+Function         Bfn.  Coefficient  Atom+Function  
  ----- ------------  ---------------      ----- ------------  ---------------
     5      0.630925  1 O  py                 8      0.495010  1 O  py         

 Vector    6  Occ=0.000000D+00  E= 1.851494D-01  Symmetry=a1
              MO Center= -8.8D-17,  3.0D-17, -6.6D-01, r^2= 3.0D+00
   Bfn.  Coefficient  Atom+Function         Bfn.  Coefficient  Atom+Function  
  ----- ------------  ---------------      ----- ------------  ---------------
     3      1.077375  1 O  s                 17     -0.842338  2 H  s          
    22     -0.842338  3 H  s                  9     -0.336378  1 O  pz         
     6     -0.185161  1 O  pz         

 Vector    7  Occ=0.000000D+00  E= 2.576769D-01  Symmetry=b1
              MO Center=  1.2D-16, -6.8D-22, -6.6D-01, r^2= 3.6D+00
   Bfn.  Coefficient  Atom+Function         Bfn.  Coefficient  Atom+Function  
  ----- ------------  ---------------      ----- ------------  ---------------
    17      1.465605  2 H  s                 22     -1.465605  3 H  s          
     7      0.671106  1 O  px                 4      0.280093  1 O  px         

 Vector    8  Occ=0.000000D+00  E= 7.966208D-01  Symmetry=b1
              MO Center=  3.5D-17, -8.3D-24, -2.8D-01, r^2= 1.6D+00
   Bfn.  Coefficient  Atom+Function         Bfn.  Coefficient  Atom+Function  
  ----- ------------  ---------------      ----- ------------  ---------------
    16      0.946064  2 H  s                 21     -0.946064  3 H  s          
    17     -0.669345  2 H  s                 22      0.669345  3 H  s          
     7      0.482188  1 O  px                 4      0.263848  1 O  px         
    12      0.195119  1 O  dxz               20     -0.155851  2 H  pz         
    25      0.155851  3 H  pz         

 Vector    9  Occ=0.000000D+00  E= 8.650337D-01  Symmetry=a1
              MO Center=  1.1D-17, -3.2D-17, -5.0D-01, r^2= 1.6D+00
   Bfn.  Coefficient  Atom+Function         Bfn.  Coefficient  Atom+Function  
  ----- ------------  ---------------      ----- ------------  ---------------
    16      0.775753  2 H  s                 21      0.775753  3 H  s          
    17     -0.540040  2 H  s                 22     -0.540040  3 H  s          
     6      0.331782  1 O  pz                 3      0.317320  1 O  s          
    18     -0.305899  2 H  px                23      0.305899  3 H  px         
     2     -0.252801  1 O  s          

 Vector   10  Occ=0.000000D+00  E= 1.158165D+00  Symmetry=a1
              MO Center=  2.8D-17, -3.9D-17,  1.6D-01, r^2= 1.2D+00
   Bfn.  Coefficient  Atom+Function         Bfn.  Coefficient  Atom+Function  
  ----- ------------  ---------------      ----- ------------  ---------------
     9      1.282251  1 O  pz                 6     -0.744588  1 O  pz         
     3     -0.590352  1 O  s                 16      0.557403  2 H  s          
    21      0.557403  3 H  s                 20      0.237208  2 H  pz         
    25      0.237208  3 H  pz                 2     -0.150266  1 O  s          

 Vector   11  Occ=0.000000D+00  E= 1.200015D+00  Symmetry=b2
              MO Center= -8.3D-18,  1.3D-18,  7.9D-02, r^2= 1.1D+00
   Bfn.  Coefficient  Atom+Function         Bfn.  Coefficient  Atom+Function  
  ----- ------------  ---------------      ----- ------------  ---------------
     8      1.034431  1 O  py                 5     -0.967378  1 O  py         

 Vector   12  Occ=0.000000D+00  E= 1.252562D+00  Symmetry=b1
              MO Center= -5.2D-17,  2.8D-22,  8.1D-02, r^2= 1.7D+00
   Bfn.  Coefficient  Atom+Function         Bfn.  Coefficient  Atom+Function  
  ----- ------------  ---------------      ----- ------------  ---------------
     7      1.775537  1 O  px                17      0.843769  2 H  s          
    22     -0.843769  3 H  s                  4     -0.729977  1 O  px         
    16      0.384946  2 H  s                 21     -0.384946  3 H  s          
    18      0.299716  2 H  px                23      0.299716  3 H  px         
    20      0.193050  2 H  pz                25     -0.193050  3 H  pz         

 Vector   13  Occ=0.000000D+00  E= 1.421868D+00  Symmetry=a1
              MO Center=  2.8D-17,  3.1D-17, -1.2D-01, r^2= 1.4D+00
   Bfn.  Coefficient  Atom+Function         Bfn.  Coefficient  Atom+Function  
  ----- ------------  ---------------      ----- ------------  ---------------
     3      1.059980  1 O  s                  2     -0.627396  1 O  s          
     9      0.548977  1 O  pz                20     -0.525746  2 H  pz         
    25     -0.525746  3 H  pz                18      0.301173  2 H  px         
    23     -0.301173  3 H  px                 1     -0.281291  1 O  s          
    17     -0.277287  2 H  s                 22     -0.277287  3 H  s          

 Vector   14  Occ=0.000000D+00  E= 1.479335D+00  Symmetry=a2
              MO Center=  1.1D-16,  8.2D-22, -4.6D-01, r^2= 1.0D+00
   Bfn.  Coefficient  Atom+Function         Bfn.  Coefficient  Atom+Function  
  ----- ------------  ---------------      ----- ------------  ---------------
    19     -0.686753  2 H  py                24      0.686753  3 H  py         
    11      0.224605  1 O  dxy        

 Vector   15  Occ=0.000000D+00  E= 1.676119D+00  Symmetry=b2
              MO Center= -5.2D-38,  1.8D-20, -3.3D-01, r^2= 1.2D+00
   Bfn.  Coefficient  Atom+Function         Bfn.  Coefficient  Atom+Function  
  ----- ------------  ---------------      ----- ------------  ---------------
    19      0.769198  2 H  py                24      0.769198  3 H  py         
     8     -0.626328  1 O  py                14     -0.276877  1 O  dyz        


 center of mass
 --------------
 x =   0.00000000 y =   0.00000000 z =   0.02382254

 moments of inertia (a.u.)
 ------------------
           2.150741463375           0.000000000000           0.000000000000
           0.000000000000           6.177401639878           0.000000000000
           0.000000000000           0.000000000000           4.026660176503

  Mulliken analysis of the total density
  --------------------------------------

    Atom       Charge   Shell Charges
 -----------   ------   -------------------------------------------------------
    1 O    8     8.29   2.00  0.83  0.81  2.83  1.80  0.02
    2 H    1     0.86   0.70  0.07  0.09
    3 H    1     0.86   0.70  0.07  0.09

       Multipole analysis of the density wrt the origin
       ------------------------------------------------

     L   x y z        total         open         nuclear
     -   - - -        -----         ----         -------
     0   0 0 0      0.000000      0.000000     10.000000

     1   1 0 0      0.000000      0.000000      0.000000
     1   0 1 0      0.000000      0.000000      0.000000
     1   0 0 1     -0.805737      0.000000     -0.727296

     2   2 0 0     -3.091402      0.000000      3.995396
     2   1 1 0      0.000000      0.000000      0.000000
     2   1 0 1      0.000000      0.000000      0.000000
     2   0 2 0     -5.210993      0.000000      0.000000
     2   0 1 1      0.000000      0.000000      0.000000
     2   0 0 2     -4.259773      0.000000      1.975273


 Parallel integral file used       1 records with       0 large values

 Line search: 
     step= 1.00 grad=-3.4D-05 hess= 1.9D-05 energy=    -76.027389 mode=accept  
 new step= 1.00                   predicted energy=    -76.027389

          --------
          Step   3
          --------


                         Geometry "geometry" -> "geometry"
                         ---------------------------------

 Output coordinates in a.u. (scale by  1.000000000 to convert to a.u.)

  No.       Tag          Charge          X              Y              Z
 ---- ---------------- ---------- -------------- -------------- --------------
    1 o                    8.0000     0.00000000     0.00000000     0.14649502
    2 h                    1.0000    -1.41339948     0.00000000    -0.94962788
    3 h                    1.0000     1.41339948     0.00000000    -0.94962788

      Atomic Mass 
      ----------- 

      o                 15.994910
      h                  1.007825


 Effective nuclear repulsion energy (a.u.)       9.2991702374

            Nuclear Dipole moment (a.u.) 
            ----------------------------
        X                 Y               Z
 ---------------- ---------------- ----------------
     0.0000000000     0.0000000000    -0.7272955866

      Symmetry information
      --------------------

 Group name             C2v       
 Group number             16
 Group order               4
 No. of unique centers     2

      Symmetry unique atoms

     1    2

                                 NWChem SCF Module
                                 -----------------


                                        h2o


  aoBasis        = "aoBasis"
  functions       =    25
  atoms           =     3
  closed shells   =     5
  open shells     =     0
  charge          =   0.00
  wavefunction    = RHF 
  input vectors   = ./prop_h2o_run.movecs
  output vectors  = ./prop_h2o_run.movecs
  use symmetry    = T
  symmetry adapt  = T


 Summary of "aoBasis" -> "aoBasis" (cartesian)
 ------------------------------------------------------------------------------
       Tag                 Description            Shells   Functions and Types
 ---------------- ------------------------------  ------  ---------------------
 o                          cc-pvdz                  6       15   3s2p1d
 h                          cc-pvdz                  3        5   2s1p


      Symmetry analysis of basis
      --------------------------

        a1         12
        a2          2
        b1          7
        b2          4


  The SCF is already converged 

         Total SCF energy =    -76.027388961304

                              NWChem Gradients Module
                              -----------------------


                                        h2o


  wavefunction    =   RHF     

  Using symmetry


                         RHF ENERGY GRADIENTS

    atom               coordinates                        gradient
                 x          y          z           x          y          z
   1 o       0.000000   0.000000   0.146495    0.000000   0.000000   0.000256
   2 h      -1.413399   0.000000  -0.949628    0.000051   0.000000  -0.000128
   3 h       1.413399   0.000000  -0.949628   -0.000051   0.000000  -0.000128

                 ----------------------------------------
                 |  Time  |  1-e(secs)   |  2-e(secs)   |
                 ----------------------------------------
                 |  CPU   |       0.00   |       0.16   |
                 ----------------------------------------
                 |  WALL  |       0.00   |       0.16   |
                 ----------------------------------------

  Step       Energy      Delta E   Gmax     Grms     Xrms     Xmax   Walltime
  ---- ---------------- -------- -------- -------- -------- -------- --------
@    3     -76.02738896 -1.6D-05  0.00013  0.00008  0.00468  0.00800      1.6
                                     ok       ok                    


                                Z-matrix (autoz)
                                -------- 

 Units are Angstrom for bonds and degrees for angles

      Type          Name      I     J     K     L     M      Value     Gradient
      ----------- --------  ----- ----- ----- ----- ----- ---------- ----------
    1 Stretch                  1     2                       0.94650    0.00004
    2 Stretch                  1     3                       0.94650    0.00004
    3 Bend                     2     1     3               104.41124   -0.00013

                                 NWChem SCF Module
                                 -----------------


                                        h2o


  aoBasis        = "aoBasis"
  functions       =    25
  atoms           =     3
  closed shells   =     5
  open shells     =     0
  charge          =   0.00
  wavefunction    = RHF 
  input vectors   = ./prop_h2o_run.movecs
  output vectors  = ./prop_h2o_run.movecs
  use symmetry    = T
  symmetry adapt  = T


 Summary of "aoBasis" -> "aoBasis" (cartesian)
 ------------------------------------------------------------------------------
       Tag                 Description            Shells   Functions and Types
 ---------------- ------------------------------  ------  ---------------------
 o                          cc-pvdz                  6       15   3s2p1d
 h                          cc-pvdz                  3        5   2s1p


      Symmetry analysis of basis
      --------------------------

        a1         12
        a2          2
        b1          7
        b2          4


 Forming initial guess at       1.6s


 Loading old vectors from job with title :

h2o


      Symmetry analysis of molecular orbitals - initial
      -------------------------------------------------

  Numbering of irreducible representations: 

     1 a1          2 a2          3 b1          4 b2      

  Orbital symmetries:

     1 a1          2 a1          3 b1          4 a1          5 b2      
     6 a1          7 b1          8 b1          9 a1         10 a1      
    11 b2         12 b1         13 a1         14 a2         15 b2      


 Starting SCF solution at       1.6s


 ----------------------------------------------
         Quadratically convergent ROHF

 Convergence threshold     :          1.000E-04
 Maximum no. of iterations :           30
 Final Fock-matrix accuracy:          1.000E-07
 ----------------------------------------------


 #quartets = 1.953D+03 #integrals = 1.805D+04 #direct =  0.0% #cached =100.0%


 Integral file          = ./prop_h2o_run.aoints.0
 Record size in doubles =  65536        No. of integs per rec  =  43688
 Max. records in memory =      2        Max. records in file   = 161322
 No. of bits per label  =      8        No. of bits per value  =     64


              iter       energy          gnorm     gmax       time
             ----- ------------------- --------- --------- --------
                 1      -76.0273890166  1.21D-03  4.68D-04      1.4
                 2      -76.0273891242  7.76D-06  3.89D-06      1.4


       Final RHF  results 
       ------------------ 

         Total SCF energy =    -76.027389124237
      One-electron energy =   -123.331537204601
      Two-electron energy =     38.004658816192
 Nuclear repulsion energy =      9.299489264172

        Time for solution =      0.1s


       Symmetry analysis of molecular orbitals - final
       -----------------------------------------------

  Numbering of irreducible representations: 

     1 a1          2 a2          3 b1          4 b2      

  Orbital symmetries:

     1 a1          2 a1          3 b1          4 a1          5 b2      
     6 a1          7 b1          8 b1          9 a1         10 a1      
    11 b2         12 b1         13 a1         14 a2         15 b2      

             Final eigenvalues
             -----------------

              1      
    1  -20.5499
    2   -1.3425
    3   -0.7054
    4   -0.5689
    5   -0.4943
    6    0.1852
    7    0.2577
    8    0.7969
    9    0.8647
   10    1.1581
   11    1.2000
   12    1.2525
   13    1.4224
   14    1.4791
   15    1.6766

                       ROHF Final Molecular Orbital Analysis
                       -------------------------------------

 Vector    2  Occ=2.000000D+00  E=-1.342548D+00  Symmetry=a1
              MO Center=  1.1D-17, -4.3D-18, -9.6D-02, r^2= 5.0D-01
   Bfn.  Coefficient  Atom+Function         Bfn.  Coefficient  Atom+Function  
  ----- ------------  ---------------      ----- ------------  ---------------
     2      0.439790  1 O  s                  3      0.361500  1 O  s          
    16      0.198158  2 H  s                 21      0.198158  3 H  s          

 Vector    3  Occ=2.000000D+00  E=-7.053883D-01  Symmetry=b1
              MO Center=  2.2D-17, -7.8D-26, -1.4D-01, r^2= 7.6D-01
   Bfn.  Coefficient  Atom+Function         Bfn.  Coefficient  Atom+Function  
  ----- ------------  ---------------      ----- ------------  ---------------
     4      0.491629  1 O  px                16     -0.330163  2 H  s          
    21      0.330163  3 H  s                  7      0.218594  1 O  px         

 Vector    4  Occ=2.000000D+00  E=-5.689313D-01  Symmetry=a1
              MO Center= -4.0D-17, -5.6D-19,  1.3D-01, r^2= 6.7D-01
   Bfn.  Coefficient  Atom+Function         Bfn.  Coefficient  Atom+Function  
  ----- ------------  ---------------      ----- ------------  ---------------
     6      0.547061  1 O  pz                 3      0.368378  1 O  s          
     9      0.362880  1 O  pz                16     -0.206384  2 H  s          
    21     -0.206384  3 H  s                  2      0.154346  1 O  s          

 Vector    5  Occ=2.000000D+00  E=-4.943165D-01  Symmetry=b2
              MO Center=  8.6D-17,  9.3D-18,  5.3D-02, r^2= 6.0D-01
   Bfn.  Coefficient  Atom+Function         Bfn.  Coefficient  Atom+Function  
  ----- ------------  ---------------      ----- ------------  ---------------
     5      0.630924  1 O  py                 8      0.495015  1 O  py         

 Vector    6  Occ=0.000000D+00  E= 1.851751D-01  Symmetry=a1
              MO Center= -1.2D-16,  3.0D-17, -6.6D-01, r^2= 3.0D+00
   Bfn.  Coefficient  Atom+Function         Bfn.  Coefficient  Atom+Function  
  ----- ------------  ---------------      ----- ------------  ---------------
     3      1.077597  1 O  s                 17     -0.842429  2 H  s          
    22     -0.842429  3 H  s                  9     -0.336187  1 O  pz         
     6     -0.185072  1 O  pz         

 Vector    7  Occ=0.000000D+00  E= 2.576737D-01  Symmetry=b1
              MO Center= -7.5D-17,  7.2D-27, -6.6D-01, r^2= 3.6D+00
   Bfn.  Coefficient  Atom+Function         Bfn.  Coefficient  Atom+Function  
  ----- ------------  ---------------      ----- ------------  ---------------
    17      1.465302  2 H  s                 22     -1.465302  3 H  s          
     7      0.671198  1 O  px                 4      0.280043  1 O  px         

 Vector    8  Occ=0.000000D+00  E= 7.969290D-01  Symmetry=b1
              MO Center=  6.9D-18, -8.3D-24, -2.8D-01, r^2= 1.6D+00
   Bfn.  Coefficient  Atom+Function         Bfn.  Coefficient  Atom+Function  
  ----- ------------  ---------------      ----- ------------  ---------------
    16      0.946046  2 H  s                 21     -0.946046  3 H  s          
    17     -0.668950  2 H  s                 22      0.668950  3 H  s          
     7      0.482245  1 O  px                 4      0.264066  1 O  px         
    12      0.195133  1 O  dxz               20     -0.156069  2 H  pz         
    25      0.156069  3 H  pz         

 Vector    9  Occ=0.000000D+00  E= 8.647268D-01  Symmetry=a1
              MO Center=  4.4D-17, -3.2D-17, -5.0D-01, r^2= 1.6D+00
   Bfn.  Coefficient  Atom+Function         Bfn.  Coefficient  Atom+Function  
  ----- ------------  ---------------      ----- ------------  ---------------
    16      0.776272  2 H  s                 21      0.776272  3 H  s          
    17     -0.539863  2 H  s                 22     -0.539863  3 H  s          
     6      0.331081  1 O  pz                 3      0.315913  1 O  s          
    18     -0.305803  2 H  px                23      0.305803  3 H  px         
     2     -0.252530  1 O  s          

 Vector   10  Occ=0.000000D+00  E= 1.158114D+00  Symmetry=a1
              MO Center= -4.9D-17, -3.9D-17,  1.6D-01, r^2= 1.2D+00
   Bfn.  Coefficient  Atom+Function         Bfn.  Coefficient  Atom+Function  
  ----- ------------  ---------------      ----- ------------  ---------------
     9      1.282015  1 O  pz                 6     -0.745068  1 O  pz         
     3     -0.591360  1 O  s                 16      0.556632  2 H  s          
    21      0.556632  3 H  s                 20      0.237058  2 H  pz         
    25      0.237058  3 H  pz         

 Vector   11  Occ=0.000000D+00  E= 1.200030D+00  Symmetry=b2
              MO Center= -8.3D-18,  1.3D-18,  7.9D-02, r^2= 1.1D+00
   Bfn.  Coefficient  Atom+Function         Bfn.  Coefficient  Atom+Function  
  ----- ------------  ---------------      ----- ------------  ---------------
     8      1.034489  1 O  py                 5     -0.967374  1 O  py         

 Vector   12  Occ=0.000000D+00  E= 1.252480D+00  Symmetry=b1
              MO Center=  1.0D-17,  1.0D-25,  8.1D-02, r^2= 1.7D+00
   Bfn.  Coefficient  Atom+Function         Bfn.  Coefficient  Atom+Function  
  ----- ------------  ---------------      ----- ------------  ---------------
     7      1.775940  1 O  px                17      0.843599  2 H  s          
    22     -0.843599  3 H  s                  4     -0.729704  1 O  px         
    16      0.385337  2 H  s                 21     -0.385337  3 H  s          
    18      0.300099  2 H  px                23      0.300099  3 H  px         
    20      0.192609  2 H  pz                25     -0.192609  3 H  pz         

 Vector   13  Occ=0.000000D+00  E= 1.422443D+00  Symmetry=a1
              MO Center=  5.6D-17,  3.1D-17, -1.2D-01, r^2= 1.4D+00
   Bfn.  Coefficient  Atom+Function         Bfn.  Coefficient  Atom+Function  
  ----- ------------  ---------------      ----- ------------  ---------------
     3      1.065793  1 O  s                  2     -0.629506  1 O  s          
     9      0.547389  1 O  pz                20     -0.526033  2 H  pz         
    25     -0.526033  3 H  pz                18      0.300031  2 H  px         
    23     -0.300031  3 H  px                 1     -0.282366  1 O  s          
    17     -0.278104  2 H  s                 22     -0.278104  3 H  s          

 Vector   14  Occ=0.000000D+00  E= 1.479092D+00  Symmetry=a2
              MO Center=  1.7D-37,  9.7D-24, -4.6D-01, r^2= 1.0D+00
   Bfn.  Coefficient  Atom+Function         Bfn.  Coefficient  Atom+Function  
  ----- ------------  ---------------      ----- ------------  ---------------
    19      0.686695  2 H  py                24     -0.686695  3 H  py         
    11     -0.224536  1 O  dxy        

 Vector   15  Occ=0.000000D+00  E= 1.676572D+00  Symmetry=b2
              MO Center=  5.7D-40,  1.8D-20, -3.3D-01, r^2= 1.2D+00
   Bfn.  Coefficient  Atom+Function         Bfn.  Coefficient  Atom+Function  
  ----- ------------  ---------------      ----- ------------  ---------------
    19      0.769320  2 H  py                24      0.769320  3 H  py         
     8     -0.626348  1 O  py                14     -0.276901  1 O  dyz        


 center of mass
 --------------
 x =   0.00000000 y =   0.00000000 z =   0.02326193

 moments of inertia (a.u.)
 ------------------
           2.146777624711           0.000000000000           0.000000000000
           0.000000000000           6.177202977981           0.000000000000
           0.000000000000           0.000000000000           4.030425353270

  Mulliken analysis of the total density
  --------------------------------------

    Atom       Charge   Shell Charges
 -----------   ------   -------------------------------------------------------
    1 O    8     8.29   2.00  0.83  0.81  2.83  1.80  0.02
    2 H    1     0.86   0.70  0.07  0.09
    3 H    1     0.86   0.70  0.07  0.09

       Multipole analysis of the density wrt the origin
       ------------------------------------------------

     L   x y z        total         open         nuclear
     -   - - -        -----         ----         -------
     0   0 0 0      0.000000      0.000000     10.000000

     1   1 0 0      0.000000      0.000000      0.000000
     1   0 1 0      0.000000      0.000000      0.000000
     1   0 0 1     -0.805205      0.000000     -0.732011

     2   2 0 0     -3.089098      0.000000      3.999132
     2   1 1 0      0.000000      0.000000      0.000000
     2   1 0 1      0.000000      0.000000      0.000000
     2   0 2 0     -5.210932      0.000000      0.000000
     2   0 1 1      0.000000      0.000000      0.000000
     2   0 0 2     -4.260613      0.000000      1.972418


 Parallel integral file used       1 records with       0 large values

 Line search: 
     step= 1.00 grad=-3.3D-07 hess= 1.6D-07 energy=    -76.027389 mode=accept  
 new step= 1.00                   predicted energy=    -76.027389

          --------
          Step   4
          --------


                         Geometry "geometry" -> "geometry"
                         ---------------------------------

 Output coordinates in a.u. (scale by  1.000000000 to convert to a.u.)

  No.       Tag          Charge          X              Y              Z
 ---- ---------------- ---------- -------------- -------------- --------------
    1 o                    8.0000     0.00000000     0.00000000     0.14582132
    2 h                    1.0000    -1.41406014     0.00000000    -0.94929103
    3 h                    1.0000     1.41406014     0.00000000    -0.94929103

      Atomic Mass 
      ----------- 

      o                 15.994910
      h                  1.007825


 Effective nuclear repulsion energy (a.u.)       9.2994892642

            Nuclear Dipole moment (a.u.) 
            ----------------------------
        X                 Y               Z
 ---------------- ---------------- ----------------
     0.0000000000     0.0000000000    -0.7320114806

      Symmetry information
      --------------------

 Group name             C2v       
 Group number             16
 Group order               4
 No. of unique centers     2

      Symmetry unique atoms

     1    2

                                 NWChem SCF Module
                                 -----------------


                                        h2o


  aoBasis        = "aoBasis"
  functions       =    25
  atoms           =     3
  closed shells   =     5
  open shells     =     0
  charge          =   0.00
  wavefunction    = RHF 
  input vectors   = ./prop_h2o_run.movecs
  output vectors  = ./prop_h2o_run.movecs
  use symmetry    = T
  symmetry adapt  = T


 Summary of "aoBasis" -> "aoBasis" (cartesian)
 ------------------------------------------------------------------------------
       Tag                 Description            Shells   Functions and Types
 ---------------- ------------------------------  ------  ---------------------
 o                          cc-pvdz                  6       15   3s2p1d
 h                          cc-pvdz                  3        5   2s1p


      Symmetry analysis of basis
      --------------------------

        a1         12
        a2          2
        b1          7
        b2          4


  The SCF is already converged 

         Total SCF energy =    -76.027389124237

                              NWChem Gradients Module
                              -----------------------


                                        h2o


  wavefunction    =   RHF     

  Using symmetry


                         RHF ENERGY GRADIENTS

    atom               coordinates                        gradient
                 x          y          z           x          y          z
   1 o       0.000000   0.000000   0.145821    0.000000   0.000000   0.000014
   2 h      -1.414060   0.000000  -0.949291   -0.000011   0.000000  -0.000007
   3 h       1.414060   0.000000  -0.949291    0.000011   0.000000  -0.000007

                 ----------------------------------------
                 |  Time  |  1-e(secs)   |  2-e(secs)   |
                 ----------------------------------------
                 |  CPU   |       0.00   |       0.16   |
                 ----------------------------------------
                 |  WALL  |       0.00   |       0.16   |
                 ----------------------------------------

  Step       Energy      Delta E   Gmax     Grms     Xrms     Xmax   Walltime
  ---- ---------------- -------- -------- -------- -------- -------- --------
@    4     -76.02738912 -1.6D-07  0.00001  0.00001  0.00042  0.00067      1.9
                                     ok       ok       ok       ok  


                                Z-matrix (autoz)
                                -------- 

 Units are Angstrom for bonds and degrees for angles

      Type          Name      I     J     K     L     M      Value     Gradient
      ----------- --------  ----- ----- ----- ----- ----- ---------- ----------
    1 Stretch                  1     2                       0.94645    0.00001
    2 Stretch                  1     3                       0.94645    0.00001
    3 Bend                     2     1     3               104.48835    0.00000


      ----------------------
      Optimization converged
      ----------------------


  Step       Energy      Delta E   Gmax     Grms     Xrms     Xmax   Walltime
  ---- ---------------- -------- -------- -------- -------- -------- --------
@    4     -76.02738912 -1.6D-07  0.00001  0.00001  0.00042  0.00067      1.9
                                     ok       ok       ok       ok  


                                Z-matrix (autoz)
                                -------- 

 Units are Angstrom for bonds and degrees for angles

      Type          Name      I     J     K     L     M      Value     Gradient
      ----------- --------  ----- ----- ----- ----- ----- ---------- ----------
    1 Stretch                  1     2                       0.94645    0.00001
    2 Stretch                  1     3                       0.94645    0.00001
    3 Bend                     2     1     3               104.48835    0.00000


                         Geometry "geometry" -> "geometry"
                         ---------------------------------

 Output coordinates in a.u. (scale by  1.000000000 to convert to a.u.)

  No.       Tag          Charge          X              Y              Z
 ---- ---------------- ---------- -------------- -------------- --------------
    1 o                    8.0000     0.00000000     0.00000000     0.14582132
    2 h                    1.0000    -1.41406014     0.00000000    -0.94929103
    3 h                    1.0000     1.41406014     0.00000000    -0.94929103

      Atomic Mass 
      ----------- 

      o                 15.994910
      h                  1.007825


 Effective nuclear repulsion energy (a.u.)       9.2994892642

            Nuclear Dipole moment (a.u.) 
            ----------------------------
        X                 Y               Z
 ---------------- ---------------- ----------------
     0.0000000000     0.0000000000    -0.7320114806

      Symmetry information
      --------------------

 Group name             C2v       
 Group number             16
 Group order               4
 No. of unique centers     2

      Symmetry unique atoms

     1    2


                Final and change from initial internal coordinates
                --------------------------------------------------


                                Z-matrix (autoz)
                                -------- 

 Units are Angstrom for bonds and degrees for angles

      Type          Name      I     J     K     L     M      Value       Change
      ----------- --------  ----- ----- ----- ----- ----- ---------- ----------
    1 Stretch                  1     2                       0.94645   -0.17600
    2 Stretch                  1     3                       0.94645   -0.17600
    3 Bend                     2     1     3               104.48835  -15.97158

 ==============================================================================
                                internuclear distances
 ------------------------------------------------------------------------------
       center one      |      center two      | atomic units |       a.u.
 ------------------------------------------------------------------------------
    2 h                |   1 o                |     1.78853  |     1.78853
    3 h                |   1 o                |     1.78853  |     1.78853
 ------------------------------------------------------------------------------
                         number of included internuclear distances:          2
 ==============================================================================


 ==============================================================================
                                 internuclear angles
 ------------------------------------------------------------------------------
        center 1       |       center 2       |       center 3       |  degrees
 ------------------------------------------------------------------------------
    2 h                |   1 o                |   3 h                |   104.49
 ------------------------------------------------------------------------------
                            number of included internuclear angles:          1
 ==============================================================================


 Task  times  cpu:        1.5s     wall:        1.6s


                                NWChem Input Module
                                -------------------


                   NWChem Nuclear Hessian and Frequency Analysis
                   ---------------------------------------------


                              NWChem Analytic Hessian
                              -----------------------

                                 NWChem SCF Module
                                 -----------------


                                        h2o


  aoBasis        = "aoBasis"
  functions       =    25
  atoms           =     3
  closed shells   =     5
  open shells     =     0
  charge          =   0.00
  wavefunction    = RHF 
  input vectors   = ./prop_h2o_run.movecs
  output vectors  = ./prop_h2o_run.movecs
  use symmetry    = F
  symmetry adapt  = F


 Summary of "aoBasis" -> "aoBasis" (cartesian)
 ------------------------------------------------------------------------------
       Tag                 Description            Shells   Functions and Types
 ---------------- ------------------------------  ------  ---------------------
 o                          cc-pvdz                  6       15   3s2p1d
 h                          cc-pvdz                  3        5   2s1p


 Forming initial guess at       1.9s


 Loading old vectors from job with title :

h2o


 Starting SCF solution at       1.9s


 ----------------------------------------------
         Quadratically convergent ROHF

 Convergence threshold     :          1.000E-06
 Maximum no. of iterations :           30
 Final Fock-matrix accuracy:          1.000E-08
 ----------------------------------------------


              iter       energy          gnorm     gmax       time
             ----- ------------------- --------- --------- --------
                 1      -76.0273891242  7.76D-06  3.89D-06      1.7
                 2      -76.0273891242  3.72D-08  1.58D-08      2.1


       Final RHF  results 
       ------------------ 

         Total SCF energy =    -76.027389124245
      One-electron energy =   -123.331539923672
      Two-electron energy =     38.004661535256
 Nuclear repulsion energy =      9.299489264172

        Time for solution =      0.4s


             Final eigenvalues
             -----------------

              1      
    1  -20.5499
    2   -1.3425
    3   -0.7054
    4   -0.5689
    5   -0.4943
    6    0.1852
    7    0.2577
    8    0.7969
    9    0.8647
   10    1.1581
   11    1.2000
   12    1.2525
   13    1.4224
   14    1.4791
   15    1.6766

                       ROHF Final Molecular Orbital Analysis
                       -------------------------------------

 Vector    2  Occ=2.000000D+00  E=-1.342548D+00
              MO Center=  4.7D-16, -2.0D-17, -9.6D-02, r^2= 5.0D-01
   Bfn.  Coefficient  Atom+Function         Bfn.  Coefficient  Atom+Function  
  ----- ------------  ---------------      ----- ------------  ---------------
     2      0.439789  1 O  s                  3      0.361500  1 O  s          
    16      0.198158  2 H  s                 21      0.198158  3 H  s          

 Vector    3  Occ=2.000000D+00  E=-7.053882D-01
              MO Center=  6.9D-16, -3.3D-23, -1.4D-01, r^2= 7.6D-01
   Bfn.  Coefficient  Atom+Function         Bfn.  Coefficient  Atom+Function  
  ----- ------------  ---------------      ----- ------------  ---------------
     4      0.491629  1 O  px                16     -0.330163  2 H  s          
    21      0.330163  3 H  s                  7      0.218594  1 O  px         

 Vector    4  Occ=2.000000D+00  E=-5.689313D-01
              MO Center= -1.6D-15,  9.9D-17,  1.3D-01, r^2= 6.7D-01
   Bfn.  Coefficient  Atom+Function         Bfn.  Coefficient  Atom+Function  
  ----- ------------  ---------------      ----- ------------  ---------------
     6      0.547062  1 O  pz                 3      0.368376  1 O  s          
     9      0.362880  1 O  pz                16     -0.206384  2 H  s          
    21     -0.206384  3 H  s                  2      0.154346  1 O  s          

 Vector    5  Occ=2.000000D+00  E=-4.943160D-01
              MO Center=  8.7D-17, -7.5D-17,  5.3D-02, r^2= 6.0D-01
   Bfn.  Coefficient  Atom+Function         Bfn.  Coefficient  Atom+Function  
  ----- ------------  ---------------      ----- ------------  ---------------
     5      0.630923  1 O  py                 8      0.495016  1 O  py         

 Vector    6  Occ=0.000000D+00  E= 1.851751D-01
              MO Center=  3.8D-15,  1.9D-17, -6.6D-01, r^2= 3.0D+00
   Bfn.  Coefficient  Atom+Function         Bfn.  Coefficient  Atom+Function  
  ----- ------------  ---------------      ----- ------------  ---------------
     3      1.077598  1 O  s                 17     -0.842429  2 H  s          
    22     -0.842429  3 H  s                  9     -0.336186  1 O  pz         
     6     -0.185071  1 O  pz         

 Vector    7  Occ=0.000000D+00  E= 2.576737D-01
              MO Center=  2.4D-15,  3.5D-17, -6.6D-01, r^2= 3.6D+00
   Bfn.  Coefficient  Atom+Function         Bfn.  Coefficient  Atom+Function  
  ----- ------------  ---------------      ----- ------------  ---------------
    17     -1.465302  2 H  s                 22      1.465302  3 H  s          
     7     -0.671198  1 O  px                 4     -0.280042  1 O  px         

 Vector    8  Occ=0.000000D+00  E= 7.969290D-01
              MO Center=  1.2D-14,  1.5D-16, -2.8D-01, r^2= 1.6D+00
   Bfn.  Coefficient  Atom+Function         Bfn.  Coefficient  Atom+Function  
  ----- ------------  ---------------      ----- ------------  ---------------
    16      0.946046  2 H  s                 21     -0.946046  3 H  s          
    17     -0.668950  2 H  s                 22      0.668950  3 H  s          
     7      0.482245  1 O  px                 4      0.264066  1 O  px         
    12      0.195133  1 O  dxz               20     -0.156069  2 H  pz         
    25      0.156069  3 H  pz         

 Vector    9  Occ=0.000000D+00  E= 8.647268D-01
              MO Center= -1.0D-14, -4.0D-17, -5.0D-01, r^2= 1.6D+00
   Bfn.  Coefficient  Atom+Function         Bfn.  Coefficient  Atom+Function  
  ----- ------------  ---------------      ----- ------------  ---------------
    16      0.776272  2 H  s                 21      0.776272  3 H  s          
    17     -0.539863  2 H  s                 22     -0.539863  3 H  s          
     6      0.331081  1 O  pz                 3      0.315913  1 O  s          
    18     -0.305803  2 H  px                23      0.305803  3 H  px         
     2     -0.252530  1 O  s          

 Vector   10  Occ=0.000000D+00  E= 1.158115D+00
              MO Center=  5.7D-15,  1.0D-17,  1.6D-01, r^2= 1.2D+00
   Bfn.  Coefficient  Atom+Function         Bfn.  Coefficient  Atom+Function  
  ----- ------------  ---------------      ----- ------------  ---------------
     9      1.282015  1 O  pz                 6     -0.745067  1 O  pz         
     3     -0.591360  1 O  s                 16      0.556632  2 H  s          
    21      0.556632  3 H  s                 20      0.237058  2 H  pz         
    25      0.237058  3 H  pz         

 Vector   11  Occ=0.000000D+00  E= 1.200031D+00
              MO Center= -6.1D-16, -2.8D-16,  7.9D-02, r^2= 1.1D+00
   Bfn.  Coefficient  Atom+Function         Bfn.  Coefficient  Atom+Function  
  ----- ------------  ---------------      ----- ------------  ---------------
     8      1.034489  1 O  py                 5     -0.967375  1 O  py         

 Vector   12  Occ=0.000000D+00  E= 1.252481D+00
              MO Center= -1.7D-14, -8.9D-16,  8.1D-02, r^2= 1.7D+00
   Bfn.  Coefficient  Atom+Function         Bfn.  Coefficient  Atom+Function  
  ----- ------------  ---------------      ----- ------------  ---------------
     7      1.775940  1 O  px                17      0.843599  2 H  s          
    22     -0.843599  3 H  s                  4     -0.729704  1 O  px         
    16      0.385337  2 H  s                 21     -0.385337  3 H  s          
    18      0.300099  2 H  px                23      0.300099  3 H  px         
    20      0.192609  2 H  pz                25     -0.192609  3 H  pz         

 Vector   13  Occ=0.000000D+00  E= 1.422444D+00
              MO Center=  3.5D-15,  4.6D-16, -1.2D-01, r^2= 1.4D+00
   Bfn.  Coefficient  Atom+Function         Bfn.  Coefficient  Atom+Function  
  ----- ------------  ---------------      ----- ------------  ---------------
     3      1.065792  1 O  s                  2     -0.629506  1 O  s          
     9      0.547389  1 O  pz                20     -0.526033  2 H  pz         
    25     -0.526033  3 H  pz                18      0.300031  2 H  px         
    23     -0.300031  3 H  px                 1     -0.282366  1 O  s          
    17     -0.278104  2 H  s                 22     -0.278104  3 H  s          

 Vector   14  Occ=0.000000D+00  E= 1.479092D+00
              MO Center= -1.7D-14,  8.8D-16, -4.6D-01, r^2= 1.0D+00
   Bfn.  Coefficient  Atom+Function         Bfn.  Coefficient  Atom+Function  
  ----- ------------  ---------------      ----- ------------  ---------------
    19      0.686695  2 H  py                24     -0.686695  3 H  py         
    11     -0.224536  1 O  dxy        

 Vector   15  Occ=0.000000D+00  E= 1.676572D+00
              MO Center=  1.7D-14, -3.8D-16, -3.3D-01, r^2= 1.2D+00
   Bfn.  Coefficient  Atom+Function         Bfn.  Coefficient  Atom+Function  
  ----- ------------  ---------------      ----- ------------  ---------------
    19      0.769320  2 H  py                24      0.769320  3 H  py         
     8     -0.626348  1 O  py                14     -0.276901  1 O  dyz        


 center of mass
 --------------
 x =   0.00000000 y =   0.00000000 z =   0.02326193

 moments of inertia (a.u.)
 ------------------
           2.146777624711           0.000000000000           0.000000000000
           0.000000000000           6.177202977981           0.000000000000
           0.000000000000           0.000000000000           4.030425353270

  Mulliken analysis of the total density
  --------------------------------------

    Atom       Charge   Shell Charges
 -----------   ------   -------------------------------------------------------
    1 O    8     8.29   2.00  0.83  0.81  2.83  1.80  0.02
    2 H    1     0.86   0.70  0.07  0.09
    3 H    1     0.86   0.70  0.07  0.09

       Multipole analysis of the density wrt the origin
       ------------------------------------------------

     L   x y z        total         open         nuclear
     -   - - -        -----         ----         -------
     0   0 0 0      0.000000      0.000000     10.000000

     1   1 0 0      0.000000      0.000000      0.000000
     1   0 1 0      0.000000      0.000000      0.000000
     1   0 0 1     -0.805209      0.000000     -0.732011

     2   2 0 0     -3.089091      0.000000      3.999132
     2   1 1 0      0.000000      0.000000      0.000000
     2   1 0 1      0.000000      0.000000      0.000000
     2   0 2 0     -5.210932      0.000000      0.000000
     2   0 1 1      0.000000      0.000000      0.000000
     2   0 0 2     -4.260609      0.000000      1.972418


 HESSIAN: the one electron contributions are done in       0.0s


 HESSIAN: 2-el 1st deriv. term done in                     0.2s


 HESSIAN: 2-el 2nd deriv. term done in                     0.6s

  stpr_wrt_fd_from_sq: overwrite of existing file:./prop_h2o_run.hess
 stpr_wrt_fd_dipole: overwrite of existing file./prop_h2o_run.fd_ddipole

 HESSIAN: the two electron contributions are done in       0.9s

                                NWChem CPHF Module
                                ------------------


  scftype          =     RHF 
  nclosed          =        5
  nopen            =        0
  variables        =      100
  # of vectors     =        9
  tolerance        = 0.10D-03
  level shift      = 0.00D+00
  max iterations   =       50
  max subspace     =       90

 SCF residual:   3.721240819053741E-008


Iterative solution of linear equations
  No. of variables      100
  No. of equations        9
  Maximum subspace       90
        Iterations       50
       Convergence  1.0D-04
        Start time      3.4


   iter   nsub   residual    time
   ----  ------  --------  ---------
     1      9    1.59D-01       3.6
     2     18    7.25D-02       3.7
     3     27    1.63D-02       3.8
     4     36    2.50D-03       4.0
     5     45    4.31D-04       4.1
     6     54    4.65D-05       4.2
 HESSIAN: the CPHF contributions are done
  stpr_wrt_fd_from_sq: overwrite of existing file:./prop_h2o_run.hess
 stpr_wrt_fd_dipole: overwrite of existing file./prop_h2o_run.fd_ddipole
 HESSIAN: the Hessian is done


  Vibrational analysis via the FX method 

  See chapter 2 in "Molecular Vibrations" by Wilson, Decius and Cross

  Vib: Default input used 

  Nuclear Hessian passed symmetry test 


 ---------------------------- Atom information ----------------------------
     atom    #        X              Y              Z            mass
 --------------------------------------------------------------------------
    O        1  0.0000000D+00  0.0000000D+00  1.4582132D-01  1.5994910D+01
    H        2 -1.4140601D+00  0.0000000D+00 -9.4929103D-01  1.0078250D+00
    H        3  1.4140601D+00  0.0000000D+00 -9.4929103D-01  1.0078250D+00
 --------------------------------------------------------------------------


          ----------------------------------------------------
          MASS-WEIGHTED NUCLEAR HESSIAN (Hartree/Bohr/Bohr/Kamu)
          ----------------------------------------------------


              1           2           3           4           5           6           7           8           9
   ----- ----- ----- ----- -----
    1   4.89483D+01
    2   4.75651D-14 8.52896D-04
    3  -6.02971D-13-1.02909D-13 3.37386D+01
    4  -9.75003D+01 4.15526D-13-5.87409D+01 4.23021D+02
    5  -3.27798D-13-1.69889D-03-2.58738D-13 8.52694D-13 7.37108D-03
    6  -7.55074D+01 4.56779D-13-6.72041D+01 2.67410D+02-2.29336D-12 2.50347D+02
    7  -9.75003D+01 8.05166D-14 5.87409D+01-3.45983D+01 6.84970D-13 3.33972D+01 4.23021D+02
    8   1.38308D-13-1.69889D-03 1.00051D-13 8.26613D-14-6.03026D-04-1.50723D-13-6.33652D-13 7.37108D-03
    9   7.55074D+01-4.68081D-14-6.72041D+01-3.33969D+01-7.11963D-13 1.73808D+01-2.67410D+02 8.98437D-13 2.50347D+02


          -------------------------------------------------
          NORMAL MODE EIGENVECTORS IN CARTESIAN COORDINATES
          -------------------------------------------------
                 (Frequencies expressed in cm-1)

                    1           2           3           4           5           6
 
 Frequency         -0.62       -0.01        0.62       14.19       14.26       14.52
 
           1     0.16658     0.00000    -0.16634     0.00000     0.05038     0.00000
           2     0.00000     0.23563     0.00000    -0.08365     0.00000     0.00000
           3    -0.16638     0.00000    -0.16685     0.00000    -0.00073     0.00000
           4     0.16896     0.00000    -0.16677     0.00000    -0.39023     0.00000
           5     0.00000     0.23563     0.00000     0.66377     0.00000    -0.70436
           6    -0.16946     0.00000    -0.16628     0.00000     0.56821     0.00000
           7     0.16896     0.00000    -0.16677     0.00000    -0.39023     0.00000
           8     0.00000     0.23563     0.00000     0.66377     0.00000     0.70436
           9    -0.16331     0.00000    -0.16742     0.00000    -0.56967     0.00000

                    7           8           9
 
 Frequency       1775.05     4111.90     4208.71
 
           1     0.00000     0.00000    -0.06757
           2     0.00000     0.00000     0.00000
           3    -0.06744     0.04949     0.00000
           4    -0.41672    -0.56786     0.53617
           5     0.00000     0.00000     0.00000
           6     0.53514    -0.39271     0.41523
           7     0.41672     0.56786     0.53617
           8     0.00000     0.00000     0.00000
           9     0.53514    -0.39271    -0.41523


 ----------------------------------------------------------------------------
 Normal Eigenvalue ||         Derivative Dipole Moments (debye/angs)
  Mode   [cm**-1]  ||      [d/dqX]             [d/dqY]           [d/dqZ]
 ------ ---------- || ------------------ ------------------ -----------------
    1       -0.623 ||       0.008               0.000             0.000
    2       -0.006 ||       0.000               0.000             0.000
    3        0.618 ||       0.002               0.000             0.000
    4       14.191 ||       0.000               2.640             0.000
    5       14.264 ||       1.556               0.000             0.000
    6       14.516 ||       0.000               0.000             0.000
    7     1775.050 ||       0.000               0.000             1.369
    8     4111.903 ||       0.000               0.000            -0.706
    9     4208.706 ||       1.186               0.000             0.000
 ----------------------------------------------------------------------------


  
  
 ----------------------------------------------------------------------------
 Normal Eigenvalue ||                 Infra Red Intensities
  Mode   [cm**-1]  || [atomic units] [(debye/angs)**2] [(KM/mol)] [arbitrary]
 ------ ---------- || -------------- ----------------- ---------- -----------
    1       -0.623 ||    0.000003           0.000         0.003       0.000
    2       -0.006 ||    0.000000           0.000         0.000       0.000
    3        0.618 ||    0.000000           0.000         0.000       0.000
    4       14.191 ||    0.302015           6.968       294.419      47.625
    5       14.264 ||    0.104957           2.421       102.318      16.551
    6       14.516 ||    0.000000           0.000         0.000       0.000
    7     1775.050 ||    0.081213           1.874        79.170      12.806
    8     4111.903 ||    0.021581           0.498        21.038       3.403
    9     4208.706 ||    0.060972           1.407        59.438       9.615
 ----------------------------------------------------------------------------


        Vibrational analysis via the FX method 
  --- with translations and rotations projected out ---
  --- via the Eckart algorithm                      ---
 Projected Nuclear Hessian trans-rot subspace norm:8.2815D-33
                         (should be close to zero!) 


From the projected analysis 
The Zero-Point Energy (Kcal/mol) =          14.43679884

 center of mass
 --------------
 x =   0.00000000 y =   0.00000000 z =   0.02326193

 moments of inertia (a.u.)
 ------------------
           2.146777624711           0.000000000000           0.000000000000
           0.000000000000           6.177202977981           0.000000000000
           0.000000000000           0.000000000000           4.030425353270

 Rotational Constants
 --------------------
 A=  28.042111 cm-1  ( 40.345440 K)
 B=  14.936432 cm-1  ( 21.489714 K)
 C=   9.745540 cm-1  ( 14.021344 K)


 Temperature                      =   298.15K
 frequency scaling parameter      =   1.0000

 Zero-Point correction to Energy  =   14.426 kcal/mol  (  0.022989 au)
 Thermal correction to Energy     =   16.203 kcal/mol  (  0.025821 au)
 Thermal correction to Enthalpy   =   16.795 kcal/mol  (  0.026765 au)

 Total Entropy                    =   44.971 cal/mol-K
   - Translational                =   34.593 cal/mol-K (mol. weight =  18.0106)
   - Rotational                   =   10.374 cal/mol-K (symmetry #  =        2)
   - Vibrational                  =    0.004 cal/mol-K

 Cv (constant volume heat capacity) =    5.987 cal/mol-K
   - Translational                  =    2.979 cal/mol-K
   - Rotational                     =    2.979 cal/mol-K
   - Vibrational                    =    0.028 cal/mol-K


          -------------------------------------------------
          NORMAL MODE EIGENVECTORS IN CARTESIAN COORDINATES
          -------------------------------------------------
             (Projected Frequencies expressed in cm-1)

                    1           2           3           4           5           6
 
 P.Frequency        0.00        0.00        0.00        0.00        0.00        0.00
 
           1     0.23575     0.00000     0.00000     0.00000    -0.01768     0.04542
           2     0.00000     0.25004     0.00000     0.00000     0.00000     0.00000
           3     0.00000     0.00000     0.00000     0.00000    -0.21958    -0.08547
           4     0.23468     0.00000     0.00000     0.00000     0.14215    -0.36519
           5     0.00000     0.00000     0.99611     0.00000     0.00000     0.00000
           6     0.00138     0.00000     0.00000     0.00000    -0.42596     0.44472
           7     0.23468     0.00000     0.00000     0.00000     0.14215    -0.36519
           8     0.00000     0.00000     0.00000     0.99611     0.00000     0.00000
           9    -0.00138     0.00000     0.00000     0.00000    -0.01321    -0.61567

                    7           8           9
 
 P.Frequency     1775.05     4111.90     4208.71
 
           1     0.00000     0.00000    -0.06757
           2     0.00000     0.00000     0.00000
           3    -0.06744     0.04949     0.00000
           4    -0.41672    -0.56786     0.53617
           5     0.00000     0.00000     0.00000
           6     0.53514    -0.39271     0.41523
           7     0.41672     0.56786     0.53617
           8     0.00000     0.00000     0.00000
           9     0.53514    -0.39271    -0.41523


 ----------------------------------------------------------------------------
 Normal Eigenvalue ||    Projected Derivative Dipole Moments (debye/angs)
  Mode   [cm**-1]  ||      [d/dqX]             [d/dqY]           [d/dqZ]
 ------ ---------- || ------------------ ------------------ -----------------
    1        0.000 ||      -0.004               0.000             0.000
    2        0.000 ||       0.000              -0.883             0.000
    3        0.000 ||       0.000               1.759             0.000
    4        0.000 ||       0.000               1.759             0.000
    5        0.000 ||       0.564               0.000             0.000
    6        0.000 ||       1.450               0.000             0.000
    7     1775.052 ||       0.000               0.000             1.369
    8     4111.903 ||       0.000               0.000            -0.706
    9     4208.709 ||       1.186               0.000             0.000
 ----------------------------------------------------------------------------


  
  
 ----------------------------------------------------------------------------
 Normal Eigenvalue ||           Projected Infra Red Intensities
  Mode   [cm**-1]  || [atomic units] [(debye/angs)**2] [(KM/mol)] [arbitrary]
 ------ ---------- || -------------- ----------------- ---------- -----------
    1        0.000 ||    0.000001           0.000         0.001       0.000
    2        0.000 ||    0.033800           0.780        32.950       5.330
    3        0.000 ||    0.134107           3.094       130.735      21.147
    4        0.000 ||    0.134107           3.094       130.735      21.147
    5        0.000 ||    0.013810           0.319        13.463       2.178
    6        0.000 ||    0.091149           2.103        88.857      14.373
    7     1775.052 ||    0.081213           1.874        79.170      12.806
    8     4111.903 ||    0.021581           0.498        21.038       3.403
    9     4208.709 ||    0.060972           1.407        59.438       9.615
 ----------------------------------------------------------------------------


 vib:animation  F

 Task  times  cpu:        2.3s     wall:        2.3s


                                NWChem Input Module
                                -------------------


                              NWChem Property Module
                              ----------------------


                                        h2o

                                 NWChem SCF Module
                                 -----------------


                                        h2o


  aoBasis        = "aoBasis"
  functions       =    25
  atoms           =     3
  closed shells   =     5
  open shells     =     0
  charge          =   0.00
  wavefunction    = RHF 
  input vectors   = ./prop_h2o_run.movecs
  output vectors  = ./prop_h2o_run.movecs
  use symmetry    = F
  symmetry adapt  = F


 Summary of "aoBasis" -> "aoBasis" (cartesian)
 ------------------------------------------------------------------------------
       Tag                 Description            Shells   Functions and Types
 ---------------- ------------------------------  ------  ---------------------
 o                          cc-pvdz                  6       15   3s2p1d
 h                          cc-pvdz                  3        5   2s1p


  The SCF is already converged 

         Total SCF energy =    -76.027389124245


          -------------
          Dipole Moment
          -------------

 Center of charge (in au) is the expansion point
         X =       0.0000000 Y =       0.0000000 Z =      -0.0732011

   Dipole moment        0.8052087009 A.U.
             DMX        0.0000000000 DMXEFC        0.0000000000
             DMY        0.0000000000 DMYEFC        0.0000000000
             DMZ       -0.8052087009 DMZEFC        0.0000000000
   -EFC- dipole         0.0000000000 A.U.
   Total dipole         0.8052087009 A.U.

   Dipole moment        2.0466518412 Debye(s)
             DMX        0.0000000000 DMXEFC        0.0000000000
             DMY        0.0000000000 DMYEFC        0.0000000000
             DMZ       -2.0466518412 DMZEFC        0.0000000000
   -EFC- dipole         0.0000000000 DEBYE(S)
   Total dipole         2.0466518412 DEBYE(S)

 1 a.u. = 2.541766 Debyes 

          -----------------
          Quadrupole Moment
          -----------------

 Center of charge (in au) is the expansion point
         X =       0.0000000 Y =       0.0000000 Z =      -0.0732011

 < R**2 > =  18.596483 a.u.  ( 1 a.u. = 0.280023 10**(-16) cm**2 ) 
 ( also called diamagnetic susceptibility ) 

   Second moments in atomic units

   Component  Electronic+nuclear     Point charges             Total
  --------------------------------------------------------------------------
      XX           -3.0890914279          0.0000000000         -3.0890914279
      YY           -5.2109323570          0.0000000000         -5.2109323570
      ZZ           -4.3784931577          0.0000000000         -4.3784931577
      XY            0.0000000000          0.0000000000          0.0000000000
      XZ            0.0000000000          0.0000000000          0.0000000000
      YZ            0.0000000000          0.0000000000          0.0000000000

   Second moments in buckingham(s)

   Component  Electronic+nuclear     Point charges             Total
  --------------------------------------------------------------------------
      XX           -4.1545530414          0.0000000000         -4.1545530414
      YY           -7.0082402472          0.0000000000         -7.0082402472
      ZZ           -5.8886836112          0.0000000000         -5.8886836112
      XY            0.0000000000          0.0000000000          0.0000000000
      XZ            0.0000000000          0.0000000000          0.0000000000
      YZ            0.0000000000          0.0000000000          0.0000000000

   Quadrupole moments in atomic units

   Component  Electronic+nuclear     Point charges             Total
  --------------------------------------------------------------------------
      XX            1.7056213295          0.0000000000          1.7056213295
      YY           -1.4771400642          0.0000000000         -1.4771400642
      ZZ           -0.2284812652          0.0000000000         -0.2284812652
      XY            0.0000000000          0.0000000000          0.0000000000
      XZ            0.0000000000          0.0000000000          0.0000000000
      YZ            0.0000000000          0.0000000000          0.0000000000

   Quadrupole moments in buckingham(s)

   Component  Electronic+nuclear     Point charges             Total
  --------------------------------------------------------------------------
      XX            2.2939088879          0.0000000000          2.2939088879
      YY           -1.9866219209          0.0000000000         -1.9866219209
      ZZ           -0.3072869669          0.0000000000         -0.3072869669
      XY            0.0000000000          0.0000000000          0.0000000000
      XZ            0.0000000000          0.0000000000          0.0000000000
      YZ            0.0000000000          0.0000000000          0.0000000000

 1 a.u. = 1.344911 Buckinghams = 1.344911 10**(-26) esu*cm**2 

          ---------------
          Octupole Moment
          ---------------

 Center of charge (in au) is the expansion point
         X =       0.0000000 Y =       0.0000000 Z =      -0.0732011

   Third moments in atomic units

   Component  Electronic+nuclear     Point charges             Total
  --------------------------------------------------------------------------
      XXX           0.0000000000          0.0000000000          0.0000000000
      YYY           0.0000000000          0.0000000000          0.0000000000
      ZZZ          -1.6918098956          0.0000000000         -1.6918098956
      XXY           0.0000000000          0.0000000000          0.0000000000
      XXZ          -1.7594132224          0.0000000000         -1.7594132224
      YYX           0.0000000000          0.0000000000          0.0000000000
      YYZ          -0.4313129821          0.0000000000         -0.4313129821
      ZZX           0.0000000000          0.0000000000          0.0000000000
      ZZY           0.0000000000          0.0000000000          0.0000000000
      XYZ           0.0000000000          0.0000000000          0.0000000000

   Third moments in 10**(-34) esu*cm**3

   Component  Electronic+nuclear     Point charges             Total
  --------------------------------------------------------------------------
      XXX           0.0000000000          0.0000000000          0.0000000000
      YYY           0.0000000000          0.0000000000          0.0000000000
      ZZZ          -1.2040408010          0.0000000000         -1.2040408010
      XXY           0.0000000000          0.0000000000          0.0000000000
      XXZ          -1.2521532774          0.0000000000         -1.2521532774
      YYX           0.0000000000          0.0000000000          0.0000000000
      YYZ          -0.3069602736          0.0000000000         -0.3069602736
      ZZX           0.0000000000          0.0000000000          0.0000000000
      ZZY           0.0000000000          0.0000000000          0.0000000000
      XYZ           0.0000000000          0.0000000000          0.0000000000

   Octupole moments in atomic units

   Component  Electronic+nuclear     Point charges             Total
  --------------------------------------------------------------------------
      XXX           0.0000000000          0.0000000000          0.0000000000
      YYY           0.0000000000          0.0000000000          0.0000000000
      ZZZ           1.5942794112          0.0000000000          1.5942794112
      XXY           0.0000000000          0.0000000000          0.0000000000
      XXZ          -2.4572650059          0.0000000000         -2.4572650059
      YYX           0.0000000000          0.0000000000          0.0000000000
      YYZ           0.8629855947          0.0000000000          0.8629855947
      ZZX           0.0000000000          0.0000000000          0.0000000000
      ZZY           0.0000000000          0.0000000000          0.0000000000
      XYZ           0.0000000000          0.0000000000          0.0000000000

   Octupole moments in 10**(-34) esu*cm**3

   Component  Electronic+nuclear     Point charges             Total
  --------------------------------------------------------------------------
      XXX           0.0000000000          0.0000000000          0.0000000000
      YYY           0.0000000000          0.0000000000          0.0000000000
      ZZZ           1.1346295256          0.0000000000          1.1346295256
      XXY           0.0000000000          0.0000000000          0.0000000000
      XXZ          -1.7488060175          0.0000000000         -1.7488060175
      YYX           0.0000000000          0.0000000000          0.0000000000
      YYZ           0.6141764920          0.0000000000          0.6141764920
      ZZX           0.0000000000          0.0000000000          0.0000000000
      ZZY           0.0000000000          0.0000000000          0.0000000000
      XYZ           0.0000000000          0.0000000000          0.0000000000

 1 a.u. = 0.711688 10**(-34) esu*cm**3 


          ----------------------------
          Mulliken population analysis
          ----------------------------

 Total      S,P,D,... shell population
 --------------------------------
    Atom          S        P        D
 --------------------------------------------------------------------------------------
     1 O      3.63752   4.63338   0.01882
     2 H      0.76719   0.08795   0.00000
     3 H      0.76719   0.08795   0.00000

          ----- Total      gross population on atoms ----

              1  O    8.0     8.28972
              2  H    1.0     0.85514
              3  H    1.0     0.85514

          ----- Bond indices -----
  1- 1   0.00000  1- 2   1.02578  1- 3   1.02578
  2- 1   1.02578  2- 2   0.00000  2- 3   0.00905
  3- 1   1.02578  3- 2   0.00905  3- 3   0.00000

 Large bond indices
 ------------------
  1   O -  2   H    1.02578
  1   O -  3   H    1.02578

                                                                Free electrons             Valency
                              Number of         Sum of          + Bond indices         - Bond indices    
                Valency     Free electrons    Bond indices     =Mulliken charge     = Net spin population
     1  O       2.05155        6.23817          2.05155           8.28972                 0.00000
     2  H       1.03483       -0.17969          1.03483           0.85514                 0.00000
     3  H       1.03483       -0.17969          1.03483           0.85514                 0.00000

          ---------------------------------------------
          Electrostatic potential/diamagnetic shielding
          ---------------------------------------------

 1 a.u. = 9.07618 esu/cm ( or statvolts ) 
   Point      X         Y         Z     Total Potential(a.u.)   Diamagnetic shielding(a.u.)
    1 O    0.00000   0.00000   0.14582     -22.339055            23.457292
    2 H   -1.41406   0.00000  -0.94929      -1.004545             5.831085
    3 H    1.41406   0.00000  -0.94929      -1.004545             5.831085

          --------------
          Electric field
          --------------

 1 a.u. = 0.171524 10**(-8) dyn/esu 

   Atom       X         Y         Z                        Electric field (a.u.)
                                              X              Y              Z           Field
  ------------------------------------------------------------------------------------------------
    1 O    0.00000   0.00000   0.14582       0.000000       0.000000       0.101498       0.101498
    2 H   -1.41406   0.00000  -0.94929      -0.016203       0.000000      -0.009044       0.018556
    3 H    1.41406   0.00000  -0.94929       0.016203       0.000000      -0.009044       0.018556

          -----------------------
          Electric field gradient
          -----------------------

 1 a.u. = 0.324123 10**(16) esu/cm**3  ( or statvolts/cm**2 ) = 0.97174 10**(22) v/m**2 


 ------------------------------------------------------------
   Atom      X         Y         Z
 ------------------------------------------------------------
    1 O    0.00000   0.00000   0.14582
 ------------------------------------------------------------

 Electric field gradient in molecular frame (a.u.)
         XX             YY             ZZ             XY             XZ             YZ
 ------------------------------------------------------------------------------------------
       -1.741615       1.942386      -0.200771       0.000000       0.000000       0.000000

 Principal components (a.u.) and orientation 
 of principal axis w.r.t. absolute frame                      Asymmetry parameter eta
 --------------------------------------------------------------------------------------
       -0.200771      -1.741615       1.942386                      18.349234

        0.000000       1.000000       0.000000
        0.000000       0.000000       1.000000
        1.000000       0.000000       0.000000
  

 ------------------------------------------------------------
   Atom      X         Y         Z
 ------------------------------------------------------------
    2 H   -1.41406   0.00000  -0.94929
 ------------------------------------------------------------

 Electric field gradient in molecular frame (a.u.)
         XX             YY             ZZ             XY             XZ             YZ
 ------------------------------------------------------------------------------------------
       -0.259016       0.304678      -0.045661       0.000000      -0.372803       0.000000

 Principal components (a.u.) and orientation 
 of principal axis w.r.t. absolute frame                      Asymmetry parameter eta
 --------------------------------------------------------------------------------------
        0.235426       0.304678      -0.540104                       3.588304

       -0.602035       0.000000      -0.798470
        0.000000       1.000000       0.000000
        0.798470       0.000000      -0.602035
  

 ------------------------------------------------------------
   Atom      X         Y         Z
 ------------------------------------------------------------
    3 H    1.41406   0.00000  -0.94929
 ------------------------------------------------------------

 Electric field gradient in molecular frame (a.u.)
         XX             YY             ZZ             XY             XZ             YZ
 ------------------------------------------------------------------------------------------
       -0.259016       0.304678      -0.045661       0.000000       0.372803       0.000000

 Principal components (a.u.) and orientation 
 of principal axis w.r.t. absolute frame                      Asymmetry parameter eta
 --------------------------------------------------------------------------------------
        0.235426       0.304678      -0.540104                       3.588304

        0.602035       0.000000      -0.798470
        0.000000       1.000000       0.000000
        0.798470       0.000000       0.602035
  

          ---------------------
          Electron/spin density
          ---------------------

 1 a.u. = 4.80286 10**(-10) esu 

 Total electron density 
 ---------------------- 
   Point      X         Y         Z      Density (a.u.)
    1 O    0.00000   0.00000   0.14582     296.979297
    2 H   -1.41406   0.00000  -0.94929       0.370508
    3 H    1.41406   0.00000  -0.94929       0.370508

          -----------------------------------------
          Chemical Shielding Tensors (GIAO, in ppm)
          -----------------------------------------

                                NWChem CPHF Module
                                ------------------


  scftype          =     RHF 
  nclosed          =        5
  nopen            =        0
  variables        =      100
  # of vectors     =        3
  tolerance        = 0.10D-03
  level shift      = 0.00D+00
  max iterations   =       50
  max subspace     =       30

 SCF residual:   3.721240819053741E-008


Iterative solution of linear equations
  No. of variables      100
  No. of equations        3
  Maximum subspace       30
        Iterations       50
       Convergence  1.0D-04
        Start time      5.0


   iter   nsub   residual    time
   ----  ------  --------  ---------
     1      3    3.76D-01       5.1
     2      6    6.70D-02       5.2
     3      9    9.96D-03       5.3
     4     12    9.34D-04       5.4
     5     15    1.02D-04       5.5
     6     18    1.07D-05       5.6
      Atom:    1  O 
        Diamagnetic
    395.9335      0.0000      0.0000
      0.0000    362.3161      0.0000
      0.0000      0.0000    381.3516

        Paramagnetic
    -22.4637      0.0000      0.0000
      0.0000    -25.4936      0.0000
      0.0000      0.0000    -31.5668

        Total Shielding Tensor
    373.4698      0.0000      0.0000
      0.0000    336.8224      0.0000
      0.0000      0.0000    349.7847

           isotropic =     353.3590
          anisotropy =     -24.8048

          Principal Components and Axis System
                 1           2           3
              336.8224    349.7847    373.4698

      1         0.0000      0.0000      1.0000
      2         1.0000      0.0000      0.0000
      3         0.0000      1.0000      0.0000


      Atom:    2  H 
        Diamagnetic
     39.6532      0.0000      7.5361
      0.0000     24.7661      0.0000
      7.5361      0.0000     31.7107

        Paramagnetic
      0.0532      0.0000      1.3587
      0.0000     -0.4101      0.0000
      1.3587      0.0000     -0.3880

        Total Shielding Tensor
     39.7063      0.0000      8.8947
      0.0000     24.3560      0.0000
      8.8947      0.0000     31.3227

           isotropic =      31.7950
          anisotropy =     -11.1585

          Principal Components and Axis System
                 1           2           3
               24.3560     25.6815     45.3475

      1         0.0000     -0.5356      0.8445
      2         1.0000      0.0000      0.0000
      3         0.0000      0.8445      0.5356


      Atom:    3  H 
        Diamagnetic
     39.6532      0.0000     -7.5361
      0.0000     24.7661      0.0000
     -7.5361      0.0000     31.7107

        Paramagnetic
      0.0532      0.0000     -1.3587
      0.0000     -0.4101      0.0000
     -1.3587      0.0000     -0.3880

        Total Shielding Tensor
     39.7063      0.0000     -8.8947
      0.0000     24.3560      0.0000
     -8.8947      0.0000     31.3227

           isotropic =      31.7950
          anisotropy =     -11.1585

          Principal Components and Axis System
                 1           2           3
               24.3560     25.6815     45.3475

      1         0.0000      0.5356      0.8445
      2         1.0000      0.0000      0.0000
      3         0.0000      0.8445     -0.5356


 Task  times  cpu:        1.5s     wall:        1.5s
 Summary of allocated global arrays
-----------------------------------
  No active global arrays


                         GA Statistics for process    0
                         ------------------------------

       create   destroy   get      put      acc     scatter   gather  read&inc
calls: 2524     2524     1.89e+05 2.49e+04 8.81e+04  371        0        0     
number of processes/call 1.00e+00 1.00e+00 1.00e+00 1.00e+00 0.00e+00
bytes total:             5.47e+07 1.20e+07 3.70e+07 1.63e+06 0.00e+00 0.00e+00
bytes remote:            0.00e+00 0.00e+00 0.00e+00 0.00e+00 0.00e+00 0.00e+00
Max memory consumed for GA by this process: 397800 bytes
MA_summarize_allocated_blocks: starting scan ...
MA_summarize_allocated_blocks: scan completed: 0 heap blocks, 0 stack blocks
MA usage statistics:

	allocation statistics:
					      heap	     stack
					      ----	     -----
	current number of blocks	         0	         0
	maximum number of blocks	        25	        36
	current total bytes		         0	         0
	maximum total bytes		   1061440	  67580728
	maximum total K-bytes		      1062	     67581
	maximum total M-bytes		         2	        68


                                NWChem Input Module
                                -------------------


                                     CITATION
                                     --------
                Please cite the following reference when publishing
                           results obtained with NWChem:

                 M. Valiev, E.J. Bylaska, N. Govind, K. Kowalski,
              T.P. Straatsma, H.J.J. van Dam, D. Wang, J. Nieplocha,
                        E. Apra, T.L. Windus, W.A. de Jong
                 "NWChem: a comprehensive and scalable open-source
                  solution for large scale molecular simulations"
                      Comput. Phys. Commun. 181, 1477 (2010)
                           doi:10.1016/j.cpc.2010.04.018

                              AUTHORS & CONTRIBUTORS
                              ----------------------
      E. J. Bylaska, W. A. de Jong, N. Govind, K. Kowalski, T. P. Straatsma,
     M. Valiev, H. J. J. van Dam, D. Wang, E. Apra, T. L. Windus, J. Hammond,
    J. Autschbach, F. Aquino, J. Mullin, P. Nichols, S. Hirata, M. T. Hackler,
   Y. Zhao, P.-D. Fan, R. J. Harrison, M. Dupuis, D. M. A. Smith, K. Glaesemann,
    J. Nieplocha, V. Tipparaju, M. Krishnan, A. Vazquez-Mayagoitia, L. Jensen,
      M. Swart, Q. Wu, T. Van Voorhis, A. A. Auer, M. Nooijen, L. D. Crosby,
        E. Brown, G. Cisneros, G. I. Fann, H. Fruchtl, J. Garza, K. Hirao,
        R. Kendall, J. A. Nichols, K. Tsemekhman, K. Wolinski, J. Anchell,
       D. Bernholdt, P. Borowski, T. Clark, D. Clerc, H. Dachsel, M. Deegan,
        K. Dyall, D. Elwood, E. Glendening, M. Gutowski, A. Hess, J. Jaffe,
        B. Johnson, J. Ju, R. Kobayashi, R. Kutteh, Z. Lin, R. Littlefield,
    X. Long, B. Meng, T. Nakajima, S. Niu, L. Pollack, M. Rosing, G. Sandrone,
       M. Stave, H. Taylor, G. Thomas, J. H. van Lenthe, A. Wong, Z. Zhang.

 Total times  cpu:        5.4s     wall:        5.7s
