# Supplementary material for: From data to analysis: linking NWChem and Avogadro with the syntax and semantics of Chemical Markup Language
Source: J Cheminform. 2013 May 24;5:25. doi: 10.1186/1758-2946-5-25 (PMC3764975; doi:10.1186/1758-2946-5-25)
Supplement: Supplementary file 1 — Additional file 1: The following additional data are available with the online versionof this paper. Additional data file prop_h2o.cml is a fullexample of a validated CML file produced by the modified NWChem versiondiscussed in this paper, running the input file entitled prop_h2o.nw.The full output file prop_h2o.output is also provided. Additional datafile input_files_example.xml is a simple example of the proposed inputdata format described in Appendix 2 and produced with new features ofthe FoX_wcml library. Additional data file extract_input_files.py is astraightforward python script that can be used to reproduce input datafiles stored in a CML document following the format described inAppendix 2. (ZIP 86 KB) [file 13321_2013_470_MOESM1_ESM.zip › 1542603551883075_add3.cml]

<?xml version="1.0" encoding="UTF-8"?>
<cml convention="convention:compchem" fileId="prop_h2o.cml" xmlns="http://www.xml-cml.org/schema" xmlns:compchem="http://www.xml-cml.org/dictionary/compchem/" xmlns:nwchem="http://www.nwchem-sw.org/dictionary/nwchem/" xmlns:xsd="http://www.w3.org/2001/XMLSchema" xmlns:fpx="http://www.uszla.me.uk/fpx" xmlns:dc="http://purl.org/dc/elements/1.1/" xmlns:convention="http://www.xml-cml.org/convention" xmlns:unit="http://www.xml-cml.org/unit/si" xmlns:fmisc="http://www1.gly.bris.ac.uk/~walker/namespaces/foxmisc">
  <metadata name="fmisc:UUID" content="e5d5a760-48d3-11e2-4d04-d650b7e98db5"/>
  <module title="NWChem simulation" dictRef="compchem:jobList">
    <module dictRef="nwchem:Input" role="LexicalFile">
      <metadataList>
        <metadata name="fmisc:filename" content="prop_h2o.nw"/>
      </metadataList>
      <scalar dataType="xsd:string">echo</scalar>
      <scalar dataType="xsd:string">start prop_h2o_run</scalar>
      <scalar dataType="xsd:string">title h2o</scalar>
      <scalar dataType="xsd:string">ecce_print prop_h2o.cml</scalar>
      <scalar dataType="xsd:string"></scalar>
      <scalar dataType="xsd:string">geometry units au nocenter</scalar>
      <scalar dataType="xsd:string">o       .00000000      .00000000      .11786656</scalar>
      <scalar dataType="xsd:string">h       .00000000     1.84118838     -.93531364</scalar>
      <scalar dataType="xsd:string">h       .00000000    -1.84118838     -.93531364</scalar>
      <scalar dataType="xsd:string">end</scalar>
      <scalar dataType="xsd:string"></scalar>
      <scalar dataType="xsd:string">basis</scalar>
      <scalar dataType="xsd:string">  * library cc-pvdz</scalar>
      <scalar dataType="xsd:string">end</scalar>
      <scalar dataType="xsd:string">charge 0</scalar>
      <scalar dataType="xsd:string"></scalar>
      <scalar dataType="xsd:string">task scf energy</scalar>
      <scalar dataType="xsd:string">task scf optimize</scalar>
      <scalar dataType="xsd:string">task scf freq</scalar>
      <scalar dataType="xsd:string"></scalar>
      <scalar dataType="xsd:string">property</scalar>
      <scalar dataType="xsd:string">  mulliken</scalar>
      <scalar dataType="xsd:string">  dipole</scalar>
      <scalar dataType="xsd:string">  quadrupole</scalar>
      <scalar dataType="xsd:string">  octupole</scalar>
      <scalar dataType="xsd:string">  esp</scalar>
      <scalar dataType="xsd:string">  efield</scalar>
      <scalar dataType="xsd:string">  efieldgrad</scalar>
      <scalar dataType="xsd:string">  electrondensity</scalar>
      <scalar dataType="xsd:string">  shielding</scalar>
      <scalar dataType="xsd:string">end</scalar>
      <scalar dataType="xsd:string"></scalar>
      <scalar dataType="xsd:string">task scf property</scalar>
      <scalar dataType="xsd:string"></scalar>
    </module>
    <module title="NWChem runtime" dictRef="compchem:environment">
      <propertyList>
        <property dictRef="compchem:program">
          <scalar dataType="xsd:string">NWChem</scalar>
        </property>
        <property dictRef="compchem:programVersion">
          <scalar dataType="xsd:string">6.1</scalar>
        </property>
        <property dictRef="compchem:runDate">
          <scalar dataType="xsd:string">Tue Dec 18 13:29:07 2012</scalar>
        </property>
        <property dictRef="compchem:numProc">
          <scalar dataType="xsd:integer" units="unit:none">1</scalar>
        </property>
      </propertyList>
    </module>
    <module title="task_energy" dictRef="nwchem:task_energy">
      <molecule id="geometry">
        <atomArray>
          <atom elementType="O" x3="0.000000000000e0" y3="0.000000000000e0" z3="6.237229959749e-2" id="o.1"/>
          <atom elementType="H" x3="-9.743150018186e-1" y3="0.000000000000e0" z3="-4.949467013395e-1" id="h.2"/>
          <atom elementType="H" x3="9.743150018186e-1" y3="0.000000000000e0" z3="-4.949467013395e-1" id="h.3"/>
        </atomArray>
      </molecule>
      <module title="scf" dictRef="nwchem:scf">
        <list dictRef="compchem:basisSet" id="aoBasis">
          <list dictRef="compchem:basisSetContractions" id="basisSetContractions.1">
            <scalar dataType="xsd:string" dictRef="compchem:atomType">o</scalar>
            <scalar dataType="xsd:string" dictRef="compchem:elementType">O</scalar>
            <scalar dataType="xsd:string" dictRef="compchem:basisSetType">orbitalBasis</scalar>
            <scalar dataType="xsd:string" dictRef="compchem:basisSetTitle">cc-pvdz</scalar>
            <scalar dataType="xsd:string" dictRef="compchem:basisSetHarmonicType">cartesian</scalar>
            <list dictRef="compchem:basisSetContraction" id="basisSetContraction.1">
              <scalar dataType="xsd:string" dictRef="compchem:basisSetShell">s</scalar>
              <array size="8" dataType="xsd:double" dictRef="compchem:basisSetExponent">1.172000000000e4 1.759000000000e3 4.008000000000e2 1.137000000000e2 3.703000000000e1 1.327000000000e1 5.025000000000e0 1.013000000000e0</array>
              <array size="8" dataType="xsd:double" dictRef="compchem:basisSetCoefficient">7.100000000000e-4 5.470000000000e-3 2.783700000000e-2 1.048000000000e-1 2.830620000000e-1 4.487190000000e-1 2.709520000000e-1 1.545800000000e-2</array>
            </list>
            <list dictRef="compchem:basisSetContraction" id="basisSetContraction.2">
              <scalar dataType="xsd:string" dictRef="compchem:basisSetShell">s</scalar>
              <array size="8" dataType="xsd:double" dictRef="compchem:basisSetExponent">1.172000000000e4 1.759000000000e3 4.008000000000e2 1.137000000000e2 3.703000000000e1 1.327000000000e1 5.025000000000e0 1.013000000000e0</array>
              <array size="8" dataType="xsd:double" dictRef="compchem:basisSetCoefficient">-1.600000000000e-4 -1.263000000000e-3 -6.267000000000e-3 -2.571600000000e-2 -7.092400000000e-2 -1.654110000000e-1 -1.169550000000e-1 5.573680000000e-1</array>
            </list>
            <list dictRef="compchem:basisSetContraction" id="basisSetContraction.3">
              <scalar dataType="xsd:string" dictRef="compchem:basisSetShell">s</scalar>
              <array size="1" dataType="xsd:double" dictRef="compchem:basisSetExponent">3.023000000000e-1</array>
              <array size="1" dataType="xsd:double" dictRef="compchem:basisSetCoefficient">1.000000000000e0</array>
            </list>
            <list dictRef="compchem:basisSetContraction" id="basisSetContraction.4">
              <scalar dataType="xsd:string" dictRef="compchem:basisSetShell">p</scalar>
              <array size="3" dataType="xsd:double" dictRef="compchem:basisSetExponent">1.770000000000e1 3.854000000000e0 1.046000000000e0</array>
              <array size="3" dataType="xsd:double" dictRef="compchem:basisSetCoefficient">4.301800000000e-2 2.289130000000e-1 5.087280000000e-1</array>
            </list>
            <list dictRef="compchem:basisSetContraction" id="basisSetContraction.5">
              <scalar dataType="xsd:string" dictRef="compchem:basisSetShell">p</scalar>
              <array size="1" dataType="xsd:double" dictRef="compchem:basisSetExponent">2.753000000000e-1</array>
              <array size="1" dataType="xsd:double" dictRef="compchem:basisSetCoefficient">1.000000000000e0</array>
            </list>
            <list dictRef="compchem:basisSetContraction" id="basisSetContraction.6">
              <scalar dataType="xsd:string" dictRef="compchem:basisSetShell">d</scalar>
              <array size="1" dataType="xsd:double" dictRef="compchem:basisSetExponent">1.185000000000e0</array>
              <array size="1" dataType="xsd:double" dictRef="compchem:basisSetCoefficient">1.000000000000e0</array>
            </list>
          </list>
          <list dictRef="compchem:basisSetContractions" id="basisSetContractions.2">
            <scalar dataType="xsd:string" dictRef="compchem:atomType">h</scalar>
            <scalar dataType="xsd:string" dictRef="compchem:elementType">H</scalar>
            <scalar dataType="xsd:string" dictRef="compchem:basisSetType">orbitalBasis</scalar>
            <scalar dataType="xsd:string" dictRef="compchem:basisSetTitle">cc-pvdz</scalar>
            <scalar dataType="xsd:string" dictRef="compchem:basisSetHarmonicType">cartesian</scalar>
            <list dictRef="compchem:basisSetContraction" id="basisSetContraction.7">
              <scalar dataType="xsd:string" dictRef="compchem:basisSetShell">s</scalar>
              <array size="3" dataType="xsd:double" dictRef="compchem:basisSetExponent">1.301000000000e1 1.962000000000e0 4.446000000000e-1</array>
              <array size="3" dataType="xsd:double" dictRef="compchem:basisSetCoefficient">1.968500000000e-2 1.379770000000e-1 4.781480000000e-1</array>
            </list>
            <list dictRef="compchem:basisSetContraction" id="basisSetContraction.8">
              <scalar dataType="xsd:string" dictRef="compchem:basisSetShell">s</scalar>
              <array size="1" dataType="xsd:double" dictRef="compchem:basisSetExponent">1.220000000000e-1</array>
              <array size="1" dataType="xsd:double" dictRef="compchem:basisSetCoefficient">1.000000000000e0</array>
            </list>
            <list dictRef="compchem:basisSetContraction" id="basisSetContraction.9">
              <scalar dataType="xsd:string" dictRef="compchem:basisSetShell">p</scalar>
              <array size="1" dataType="xsd:double" dictRef="compchem:basisSetExponent">7.270000000000e-1</array>
              <array size="1" dataType="xsd:double" dictRef="compchem:basisSetCoefficient">1.000000000000e0</array>
            </list>
          </list>
        </list>
        <property dictRef="nwchem:group_class_names">
          <array size="4" delimiter=" " dataType="xsd:string" units="unit:none">e        c2       si.xz    si.yz   </array>
        </property>
        <property dictRef="nwchem:group_irrep_names">
          <array size="4" delimiter=" " dataType="xsd:string" units="unit:none">a1       a2       b1       b2      </array>
        </property>
        <property dictRef="nwchem:totalEnergy">
          <scalar dataType="xsd:double" units="unit:none">-7.592926658370e1</scalar>
        </property>
        <property dictRef="nwchem:orbitalGradientNorm">
          <scalar dataType="xsd:double" units="unit:none">8.597422786346e-1</scalar>
        </property>
        <property dictRef="nwchem:totalEnergy">
          <scalar dataType="xsd:double" units="unit:none">-7.595722282500e1</scalar>
        </property>
        <property dictRef="nwchem:orbitalGradientNorm">
          <scalar dataType="xsd:double" units="unit:none">5.636444418074e-1</scalar>
        </property>
        <property dictRef="nwchem:totalEnergy">
          <scalar dataType="xsd:double" units="unit:none">-7.596739318152e1</scalar>
        </property>
        <property dictRef="nwchem:orbitalGradientNorm">
          <scalar dataType="xsd:double" units="unit:none">2.136748426224e-1</scalar>
        </property>
        <property dictRef="nwchem:totalEnergy">
          <scalar dataType="xsd:double" units="unit:none">-7.597064331673e1</scalar>
        </property>
        <property dictRef="nwchem:orbitalGradientNorm">
          <scalar dataType="xsd:double" units="unit:none">5.081705681301e-2</scalar>
        </property>
        <property dictRef="nwchem:totalEnergy">
          <scalar dataType="xsd:double" units="unit:none">-7.597091700396e1</scalar>
        </property>
        <property dictRef="nwchem:orbitalGradientNorm">
          <scalar dataType="xsd:double" units="unit:none">1.020637044856e-3</scalar>
        </property>
        <property dictRef="nwchem:totalEnergy">
          <scalar dataType="xsd:double" units="unit:none">-7.597091719751e1</scalar>
        </property>
        <property dictRef="nwchem:orbitalGradientNorm">
          <scalar dataType="xsd:double" units="unit:none">4.675293971396e-6</scalar>
        </property>
        <property dictRef="nwchem:totalEnergy">
          <scalar dataType="xsd:double" units="unit:none">-7.597091719751e1</scalar>
        </property>
        <property dictRef="nwchem:one-electronEnergy">
          <scalar dataType="xsd:double" units="unit:none">-1.206720441947e2</scalar>
        </property>
        <property dictRef="nwchem:two-electronEnergy">
          <scalar dataType="xsd:double" units="unit:none">3.688638953263e1</scalar>
        </property>
        <property dictRef="nwchem:nuclearRepulsionEnergy">
          <scalar dataType="xsd:double" units="unit:none">7.814737464571e0</scalar>
        </property>
        <property dictRef="nwchem:orbitalSymmetries">
          <array size="25" dataType="xsd:integer" units="unit:none">1 1 3 1 4 1 3 1 3 1 4 3 2 1 4 3 1 3 1 4 1 2 1 3 1</array>
        </property>
        <property dictRef="nwchem:total_mullikenAtomicCharges">
          <array size="3" dataType="xsd:double" units="unit:none">-4.993899652442e-1 2.496949826221e-1 2.496949826221e-1</array>
        </property>
        <property dictRef="nwchem:total_mullikenShellCharges">
          <array size="12" dataType="xsd:double" units="unit:none">2.001696981025e0 8.381761537660e-1 9.484548735614e-1 2.719789720599e0 1.982966908482e0 8.305327810466e-3 5.657739029426e-1 1.276237553518e-1 5.690735908351e-2 5.657739029426e-1 1.276237553518e-1 5.690735908351e-2</array>
        </property>
        <property dictRef="nwchem:totalDipole">
          <array size="3" dataType="xsd:double" units="unit:none">5.533767888366e-16 4.602565744681e-17 -7.411989709708e-1</array>
        </property>
        <property dictRef="nwchem:openShellDipole">
          <array size="3" dataType="xsd:double" units="unit:none">0.000000000000e0 0.000000000000e0 0.000000000000e0</array>
        </property>
        <property dictRef="nwchem:nuclearDipole">
          <array size="3" dataType="xsd:double" units="unit:none">0.000000000000e0 0.000000000000e0 -9.276948448313e-1</array>
        </property>
        <property dictRef="nwchem:totalQuadrupole">
          <array size="6" dataType="xsd:double" units="unit:none">-2.122383249501e0 2.218054677058e-15 -8.127179484951e-16 -5.512467543719e0 8.632489018467e-16 -4.646336957989e0</array>
        </property>
        <property dictRef="nwchem:openShellQuadrupole">
          <array size="6" dataType="xsd:double" units="unit:none">0.000000000000e0 0.000000000000e0 0.000000000000e0 0.000000000000e0 0.000000000000e0 0.000000000000e0</array>
        </property>
        <property dictRef="nwchem:nuclearQuadrupole">
          <array size="6" dataType="xsd:double" units="unit:none">6.779949301294e0 0.000000000000e0 0.000000000000e0 0.000000000000e0 0.000000000000e0 1.860763426388e0</array>
        </property>
        <list dictRef="molecularOrbitals" id="prop_h2o_run.movecs">
          <array size="25" delimiter="|" dataType="xsd:string" id="aoDescriptions" dictRef="atomicOrbitalDescriptions">1 O  s          |1 O  s          |1 O  s          |1 O  px         |1 O  py         |1 O  pz         |1 O  px         |1 O  py         |1 O  pz         |1 O  dxx        |1 O  dxy        |1 O  dxz        |1 O  dyy        |1 O  dyz        |1 O  dzz        |2 H  s          |2 H  s          |2 H  px         |2 H  py         |2 H  pz         |3 H  s          |3 H  s          |3 H  px         |3 H  py         |3 H  pz         </array>
          <list dictRef="molecularOrbital" id="molecularOrbital.1">
            <scalar dataType="xsd:double" dictRef="orbitalEnergy">-2.056608218879e1</scalar>
            <scalar dataType="xsd:string" dictRef="orbitalSymmetry">a1</scalar>
            <scalar dataType="xsd:double" dictRef="orbitalOccupancy">2.000000000000e0</scalar>
            <array size="25" dataType="xsd:double" dictRef="aoVector">1.000866484858e0 1.641965507886e-3 -1.565320140197e-3 -3.940084189697e-17 -2.373177689586e-18 -1.293745022773e-3 5.792064176355e-17 3.956406668897e-18 6.441798036113e-4 -1.268642977432e-3 -2.726930256126e-19 -2.298331338012e-17 -1.003327731215e-3 -1.404899143720e-19 -1.188669155092e-3 2.190193036384e-4 2.600515008206e-4 -8.010161778147e-5 1.750048497180e-18 -1.250810692887e-4 2.190193036384e-4 2.600515008205e-4 8.010161778146e-5 3.664142556958e-19 -1.250810692887e-4</array>
          </list>
          <list dictRef="molecularOrbital" id="molecularOrbital.2">
            <scalar dataType="xsd:double" dictRef="orbitalEnergy">-1.259342246059e0</scalar>
            <scalar dataType="xsd:string" dictRef="orbitalSymmetry">a1</scalar>
            <scalar dataType="xsd:double" dictRef="orbitalOccupancy">2.000000000000e0</scalar>
            <array size="25" dataType="xsd:double" dictRef="aoVector">-6.771147798054e-3 4.554008569736e-1 4.751904855979e-1 1.026055097917e-16 -2.130514699506e-17 -4.191623576635e-2 1.513606969881e-16 -8.536409066874e-18 -8.208712491654e-3 5.459773994598e-3 -1.967067105592e-17 -4.788596374041e-17 -1.639374807518e-3 -5.494203894554e-19 1.433551393337e-3 1.298696044575e-1 1.578687767962e-2 2.554495586105e-2 4.226715905568e-17 1.127675765653e-2 1.298696044575e-1 1.578687767962e-2 -2.554495586105e-2 -4.346033657148e-17 1.127675765653e-2</array>
          </list>
          <list dictRef="molecularOrbital" id="molecularOrbital.3">
            <scalar dataType="xsd:double" dictRef="orbitalEnergy">-6.388326519165e-1</scalar>
            <scalar dataType="xsd:string" dictRef="orbitalSymmetry">b1</scalar>
            <scalar dataType="xsd:double" dictRef="orbitalOccupancy">2.000000000000e0</scalar>
            <array size="25" dataType="xsd:double" dictRef="aoVector">1.640819754755e-17 -5.627049020342e-17 7.573239574576e-17 4.627741417412e-1 8.607879627697e-17 -1.267230023482e-17 2.474992761290e-1 9.811960375926e-17 -3.183631684011e-17 -1.409245691979e-17 -7.778109319085e-18 -3.529280015849e-2 -5.405286222593e-19 -1.532924409270e-18 -4.770597930882e-18 -3.027919636894e-1 -1.139845348409e-1 -3.046241936855e-2 5.683697976118e-18 -2.373099842947e-2 3.027919636894e-1 1.139845348409e-1 -3.046241936855e-2 1.541972972515e-17 2.373099842947e-2</array>
          </list>
          <list dictRef="molecularOrbital" id="molecularOrbital.4">
            <scalar dataType="xsd:double" dictRef="orbitalEnergy">-5.079510116743e-1</scalar>
            <scalar dataType="xsd:string" dictRef="orbitalSymmetry">a1</scalar>
            <scalar dataType="xsd:double" dictRef="orbitalOccupancy">2.000000000000e0</scalar>
            <array size="25" dataType="xsd:double" dictRef="aoVector">-8.860197768041e-4 1.250691914338e-1 2.739680618008e-1 2.810638373945e-17 -1.124216778531e-16 5.489887668925e-1 2.648783550112e-17 9.773889283847e-17 4.155842549404e-1 -5.921374270209e-3 6.408054050493e-18 1.355775540183e-17 4.977517192725e-3 -3.468216657254e-18 -2.093688019052e-2 -1.845242413837e-1 -7.807094720823e-2 -2.228112254403e-2 -2.135769211507e-18 8.670475588716e-3 -1.845242413837e-1 -7.807094720823e-2 2.228112254403e-2 2.898905614331e-17 8.670475588716e-3</array>
          </list>
          <list dictRef="molecularOrbital" id="molecularOrbital.5">
            <scalar dataType="xsd:double" dictRef="orbitalEnergy">-4.774244662842e-1</scalar>
            <scalar dataType="xsd:string" dictRef="orbitalSymmetry">b2</scalar>
            <scalar dataType="xsd:double" dictRef="orbitalOccupancy">2.000000000000e0</scalar>
            <array size="25" dataType="xsd:double" dictRef="aoVector">8.321534593172e-17 2.321531241134e-16 -2.452453441906e-16 1.067955631416e-15 6.351000357799e-1 4.198930032890e-16 1.151613155164e-15 5.029439820989e-1 -7.370100216578e-16 1.027280716167e-16 5.208024151975e-16 2.870355633371e-16 1.339131638070e-16 -2.511316783903e-2 1.745602036709e-17 -2.461356687690e-16 2.712420271260e-15 3.523535117423e-17 2.423334244748e-2 2.234272002819e-16 -4.169534298252e-16 -2.596288521754e-15 6.968066465313e-17 2.423334244748e-2 1.530381597851e-16</array>
          </list>
          <list dictRef="molecularOrbital" id="molecularOrbital.6">
            <scalar dataType="xsd:double" dictRef="orbitalEnergy">1.451279243411e-1</scalar>
            <scalar dataType="xsd:string" dictRef="orbitalSymmetry">a1</scalar>
            <scalar dataType="xsd:double" dictRef="orbitalOccupancy">0.000000000000e0</scalar>
            <array size="25" dataType="xsd:double" dictRef="aoVector">-4.914383484477e-2 1.023125989715e-1 9.110157370269e-1 7.230965224135e-16 -2.889718388889e-17 -2.317108330268e-1 3.324312997375e-16 -1.946495530749e-16 -3.511889937351e-1 -3.347545668981e-2 -5.910717297196e-17 -1.588218191751e-17 -3.265336087950e-2 -1.035725456826e-17 -2.402389914839e-2 -1.383255595770e-1 -7.488865842548e-1 4.936952438178e-4 1.146465529534e-16 -8.748440635109e-3 -1.383255595770e-1 -7.488865842548e-1 -4.936952438180e-4 -1.387425562195e-16 -8.748440635109e-3</array>
          </list>
          <list dictRef="molecularOrbital" id="molecularOrbital.7">
            <scalar dataType="xsd:double" dictRef="orbitalEnergy">2.281624715068e-1</scalar>
            <scalar dataType="xsd:string" dictRef="orbitalSymmetry">b1</scalar>
            <scalar dataType="xsd:double" dictRef="orbitalOccupancy">0.000000000000e0</scalar>
            <array size="25" dataType="xsd:double" dictRef="aoVector">2.725270185435e-17 -1.853713318158e-16 -1.167138264979e-15 3.259209605186e-1 -1.552134792339e-15 2.697136764509e-16 6.757212031688e-1 -1.252970342785e-15 4.119697198822e-16 3.977457049562e-17 -8.394794918053e-20 -1.807691406147e-2 3.971159019732e-17 6.774156601984e-17 2.975744256766e-17 5.551553878000e-2 1.122886397738e0 1.052157668307e-2 -6.298014885376e-17 2.452054341051e-3 -5.551553878000e-2 -1.122886397738e0 1.052157668307e-2 -6.288664995781e-17 -2.452054341051e-3</array>
          </list>
          <list dictRef="molecularOrbital" id="molecularOrbital.8">
            <scalar dataType="xsd:double" dictRef="orbitalEnergy">6.737701446322e-1</scalar>
            <scalar dataType="xsd:string" dictRef="orbitalSymmetry">a1</scalar>
            <scalar dataType="xsd:double" dictRef="orbitalOccupancy">0.000000000000e0</scalar>
            <array size="25" dataType="xsd:double" dictRef="aoVector">-6.147387084423e-2 -2.020593405812e-1 3.010040647907e-1 2.926462234688e-17 -1.517753339296e-16 2.177430490432e-1 1.881612241427e-16 3.721310871797e-16 9.566246672451e-2 7.140934531237e-2 1.010326042160e-17 -2.396886202548e-17 -6.676086350874e-2 -1.216450009139e-17 -3.329753687506e-2 8.986671622383e-1 -6.782774024523e-1 -1.436345496299e-1 2.742375725659e-17 7.998433630720e-3 8.986671622383e-1 -6.782774024523e-1 1.436345496299e-1 5.930952320338e-17 7.998433630720e-3</array>
          </list>
          <list dictRef="molecularOrbital" id="molecularOrbital.9">
            <scalar dataType="xsd:double" dictRef="orbitalEnergy">7.436148317167e-1</scalar>
            <scalar dataType="xsd:string" dictRef="orbitalSymmetry">b1</scalar>
            <scalar dataType="xsd:double" dictRef="orbitalOccupancy">0.000000000000e0</scalar>
            <array size="25" dataType="xsd:double" dictRef="aoVector">2.728895263692e-17 2.238757245391e-17 -2.085505447643e-16 3.487851669606e-1 -2.821384385940e-16 5.523735813192e-17 1.736884359891e-1 1.987585457831e-16 1.178000600687e-16 1.871967588896e-17 1.273881899427e-16 1.528135010109e-1 1.947062267167e-18 3.181161451984e-18 -9.068200548269e-18 9.240336674491e-1 -8.286343902002e-1 -5.793597431611e-2 4.079004551811e-17 -1.329048650357e-1 -9.240336674491e-1 8.286343902002e-1 -5.793597431611e-2 2.928368814218e-17 1.329048650357e-1</array>
          </list>
          <list dictRef="molecularOrbital" id="molecularOrbital.10">
            <scalar dataType="xsd:double" dictRef="orbitalEnergy">1.170772677383e0</scalar>
            <scalar dataType="xsd:string" dictRef="orbitalSymmetry">a1</scalar>
            <scalar dataType="xsd:double" dictRef="orbitalOccupancy">0.000000000000e0</scalar>
            <array size="25" dataType="xsd:double" dictRef="aoVector">-7.812330105173e-3 -7.863706195212e-2 -2.809823046637e-1 2.665475394905e-17 2.476114356397e-16 -8.392898010232e-1 7.042565285031e-18 1.960867177419e-16 1.008117395159e0 -1.054525112540e-2 2.028075581479e-31 1.282330258257e-17 -2.301905196413e-2 -9.791067850356e-18 -4.657557756887e-2 2.028537197417e-1 1.138327892808e-1 7.963494593393e-2 9.448043419495e-18 2.708749290405e-1 2.028537197417e-1 1.138327892808e-1 -7.963494593393e-2 9.448043419494e-18 2.708749290405e-1</array>
          </list>
          <list dictRef="molecularOrbital" id="molecularOrbital.11">
            <scalar dataType="xsd:double" dictRef="orbitalEnergy">1.190809310996e0</scalar>
            <scalar dataType="xsd:string" dictRef="orbitalSymmetry">b2</scalar>
            <scalar dataType="xsd:double" dictRef="orbitalOccupancy">0.000000000000e0</scalar>
            <array size="25" dataType="xsd:double" dictRef="aoVector">-9.537248135828e-18 -5.352713294146e-17 3.152891387183e-17 9.329821462138e-17 9.418672987202e-1 1.476581618289e-16 3.901751007244e-17 -9.249148152161e-1 1.088393570820e-16 2.367071142112e-17 4.618508608533e-32 3.843602697588e-17 -1.589010468537e-17 1.265711162222e-2 -9.757212607461e-18 4.862465768935e-16 -3.647219734288e-16 -6.019944126573e-17 -1.334507403875e-1 -3.011409482905e-17 3.008630838214e-17 9.575637879209e-17 2.914517762612e-17 -1.334507403875e-1 3.857283661298e-17</array>
          </list>
          <list dictRef="molecularOrbital" id="molecularOrbital.12">
            <scalar dataType="xsd:double" dictRef="orbitalEnergy">1.251923186095e0</scalar>
            <scalar dataType="xsd:string" dictRef="orbitalSymmetry">b1</scalar>
            <scalar dataType="xsd:double" dictRef="orbitalOccupancy">0.000000000000e0</scalar>
            <array size="25" dataType="xsd:double" dictRef="aoVector">-4.889818940561e-16 -8.264609950359e-16 2.526410965138e-15 -6.968787817535e-1 1.540850454638e-17 -3.692050415204e-16 1.527892463473e0 4.484448920242e-16 1.862466013584e-16 -2.874400620484e-16 -1.410890642326e-17 5.155348042648e-2 -3.369938057662e-16 2.994884316094e-16 -1.899892586337e-16 3.290588702669e-1 5.351560251511e-1 4.165406768843e-1 -3.561582638855e-16 -5.578620998634e-2 -3.290588702669e-1 -5.351560251511e-1 4.165406768843e-1 -3.700618328700e-16 5.578620998634e-2</array>
          </list>
          <list dictRef="molecularOrbital" id="molecularOrbital.13">
            <scalar dataType="xsd:double" dictRef="orbitalEnergy">1.419045209184e0</scalar>
            <scalar dataType="xsd:string" dictRef="orbitalSymmetry">a2</scalar>
            <scalar dataType="xsd:double" dictRef="orbitalOccupancy">0.000000000000e0</scalar>
            <array size="25" dataType="xsd:double" dictRef="aoVector">-4.031193762247e-15 -8.388106055874e-15 1.567234636315e-14 4.187653902504e-16 2.291583158288e-16 -1.226796285883e-15 -8.348351726254e-16 -7.733143394690e-16 1.596945710223e-15 -2.360269353062e-15 2.568784307268e-1 1.120126962391e-16 -1.502447235763e-15 -5.615176385240e-16 -1.046042786966e-15 -7.046985617356e-16 -2.837272320453e-15 1.236269723422e-15 -6.745293233337e-1 -3.609155209191e-15 -8.297247314425e-18 -2.793838009636e-15 -5.644849586763e-16 6.745293233337e-1 -2.918731120352e-15</array>
          </list>
          <list dictRef="molecularOrbital" id="molecularOrbital.14">
            <scalar dataType="xsd:double" dictRef="orbitalEnergy">1.509281897425e0</scalar>
            <scalar dataType="xsd:string" dictRef="orbitalSymmetry">a1</scalar>
            <scalar dataType="xsd:double" dictRef="orbitalOccupancy">0.000000000000e0</scalar>
            <array size="25" dataType="xsd:double" dictRef="aoVector">-4.986351605587e-1 -1.042676248667e0 1.929580736506e0 1.520209317025e-15 4.205531866458e-16 -1.645218989934e-1 -3.720591538285e-15 -3.505644624808e-16 2.625771406371e-1 -3.065294327092e-1 -2.217943505377e-15 -5.345840336472e-16 -2.134216434971e-1 -2.108580812335e-16 -1.152398154076e-1 -1.984006465231e-2 -3.401175306285e-1 1.331264749599e-1 5.720214098579e-15 -4.429661655730e-1 -1.984006465230e-2 -3.401175306285e-1 -1.331264749599e-1 -4.530001721657e-15 -4.429661655730e-1</array>
          </list>
          <list dictRef="molecularOrbital" id="molecularOrbital.15">
            <scalar dataType="xsd:double" dictRef="orbitalEnergy">1.703918924050e0</scalar>
            <scalar dataType="xsd:string" dictRef="orbitalSymmetry">b2</scalar>
            <scalar dataType="xsd:double" dictRef="orbitalOccupancy">0.000000000000e0</scalar>
            <array size="25" dataType="xsd:double" dictRef="aoVector">4.885096048370e-16 9.941801588366e-16 -2.090310357788e-15 1.306479585353e-15 2.240105442260e-1 2.018399476676e-16 -3.858961308055e-15 -6.918273875249e-1 2.332587853348e-17 3.048910161678e-16 -1.775157626270e-16 -1.403071114071e-17 1.019034213916e-16 -2.434335573560e-1 5.679892103047e-17 -1.468780508176e-15 1.194256868689e-16 1.594091152097e-15 7.452476202748e-1 -1.991847862247e-15 1.813236463846e-15 6.333351279639e-16 1.215006340944e-15 7.452476202748e-1 2.723513251418e-15</array>
          </list>
          <list dictRef="molecularOrbital" id="molecularOrbital.16">
            <scalar dataType="xsd:double" dictRef="orbitalEnergy">1.745281317818e0</scalar>
            <scalar dataType="xsd:string" dictRef="orbitalSymmetry">b1</scalar>
            <scalar dataType="xsd:double" dictRef="orbitalOccupancy">0.000000000000e0</scalar>
            <array size="25" dataType="xsd:double" dictRef="aoVector">-8.258910290555e-16 -1.596112122973e-15 3.317688244966e-15 -4.330782414923e-1 9.291329199133e-16 -3.229042606797e-16 1.228961208221e0 -2.581364574691e-15 3.263469429902e-16 -5.089824338283e-16 1.884108120016e-16 6.413289476081e-3 -3.426656437253e-16 -9.319340124792e-16 -1.866079315092e-16 4.789895801159e-1 1.463314185900e-1 -3.033339457257e-1 2.352125226735e-15 6.161278531433e-1 -4.789895801159e-1 -1.463314185900e-1 -3.033339457257e-1 3.341609763593e-15 -6.161278531433e-1</array>
          </list>
          <list dictRef="molecularOrbital" id="molecularOrbital.17">
            <scalar dataType="xsd:double" dictRef="orbitalEnergy">1.779797767284e0</scalar>
            <scalar dataType="xsd:string" dictRef="orbitalSymmetry">a1</scalar>
            <scalar dataType="xsd:double" dictRef="orbitalOccupancy">0.000000000000e0</scalar>
            <array size="25" dataType="xsd:double" dictRef="aoVector">-5.025440305146e-1 -1.024666432145e0 1.912006884411e0 4.656876530480e-17 -1.288082163524e-16 3.707639351383e-1 5.529655894337e-16 -1.868233408433e-16 -9.098647623687e-1 -1.815213138499e-1 -2.483611658839e-16 -2.069267116711e-16 -1.049749324803e-1 9.737659335877e-17 -3.375960071101e-1 -4.309944607885e-1 -2.017015864450e-1 -1.822920203055e-1 2.939332882865e-16 4.620240400456e-1 -4.309944607885e-1 -2.017015864450e-1 1.822920203056e-1 -1.523680641847e-16 4.620240400456e-1</array>
          </list>
          <list dictRef="molecularOrbital" id="molecularOrbital.18">
            <scalar dataType="xsd:double" dictRef="orbitalEnergy">2.157975923213e0</scalar>
            <scalar dataType="xsd:string" dictRef="orbitalSymmetry">b1</scalar>
            <scalar dataType="xsd:double" dictRef="orbitalOccupancy">0.000000000000e0</scalar>
            <array size="25" dataType="xsd:double" dictRef="aoVector">-8.260283352057e-18 -2.668272389678e-17 1.412695574721e-16 6.244660023490e-1 -1.569190119264e-16 -2.552307880412e-17 4.423455936056e-1 -9.518548210589e-17 7.911676065463e-17 -1.176972416156e-17 -5.179724580990e-17 2.179774432502e-1 -2.177710636899e-17 1.405285604765e-17 1.887051453762e-17 2.070612010075e-1 3.433885799504e-1 6.285131629782e-1 1.053783048221e-16 5.713695535421e-1 -2.070612010075e-1 -3.433885799504e-1 6.285131629782e-1 -1.666473461277e-16 -5.713695535421e-1</array>
          </list>
          <list dictRef="molecularOrbital" id="molecularOrbital.19">
            <scalar dataType="xsd:double" dictRef="orbitalEnergy">2.163736801117e0</scalar>
            <scalar dataType="xsd:string" dictRef="orbitalSymmetry">a1</scalar>
            <scalar dataType="xsd:double" dictRef="orbitalOccupancy">0.000000000000e0</scalar>
            <array size="25" dataType="xsd:double" dictRef="aoVector">-1.505781691639e-1 -1.544868297748e-1 1.466987497421e0 2.271228433761e-16 1.164362904045e-16 -3.312401258889e-1 -1.562069189602e-16 -1.767046389180e-16 -4.711480655828e-1 -1.525790530107e-1 -2.720430425494e-17 7.294460666754e-17 1.895842556267e-1 -7.717486050678e-17 -9.525140294397e-2 -3.971426130096e-1 -2.897599820487e-1 -8.848979589780e-1 3.037908266437e-16 -2.290136835975e-1 -3.971426130096e-1 -2.897599820487e-1 8.848979589780e-1 1.609209026183e-16 -2.290136835975e-1</array>
          </list>
          <list dictRef="molecularOrbital" id="molecularOrbital.20">
            <scalar dataType="xsd:double" dictRef="orbitalEnergy">3.107219082960e0</scalar>
            <scalar dataType="xsd:string" dictRef="orbitalSymmetry">b2</scalar>
            <scalar dataType="xsd:double" dictRef="orbitalOccupancy">0.000000000000e0</scalar>
            <array size="25" dataType="xsd:double" dictRef="aoVector">3.228058887221e-17 7.660945000768e-17 -9.022352880144e-17 2.682322179021e-17 4.814303531968e-2 -2.300173396790e-17 -4.129982629533e-16 -1.722880706650e-1 5.343088462551e-17 -1.760779970013e-17 -1.643300195845e-15 5.065150442862e-16 -1.584798548965e-17 1.739570409876e0 2.952882518305e-17 -1.743680330464e-16 -1.126094809382e-16 -1.678405369741e-16 2.396686606390e-1 -9.176687832360e-17 2.326952160102e-16 1.166572956049e-16 -1.901643284331e-16 2.396686606390e-1 4.250247663556e-17</array>
          </list>
          <list dictRef="molecularOrbital" id="molecularOrbital.21">
            <scalar dataType="xsd:double" dictRef="orbitalEnergy">3.192498030301e0</scalar>
            <scalar dataType="xsd:string" dictRef="orbitalSymmetry">a1</scalar>
            <scalar dataType="xsd:double" dictRef="orbitalOccupancy">0.000000000000e0</scalar>
            <array size="25" dataType="xsd:double" dictRef="aoVector">-7.379981558383e-2 -1.222612098040e-1 4.316375136147e-1 -2.565866721146e-17 2.539907234236e-17 3.378346069239e-2 5.145843718834e-17 -2.071789690846e-17 -3.393724672368e-1 -3.325336655673e-1 2.536363813220e-17 5.306480307556e-17 -6.835689758257e-1 -4.885845656487e-17 9.684915937744e-1 -1.749850812698e-1 -5.043519455727e-2 -2.700057684151e-1 -3.455597747823e-17 2.063504032924e-1 -1.749850812698e-1 -5.043519455727e-2 2.700057684151e-1 1.032696456148e-16 2.063504032924e-1</array>
          </list>
          <list dictRef="molecularOrbital" id="molecularOrbital.22">
            <scalar dataType="xsd:double" dictRef="orbitalEnergy">3.236544829085e0</scalar>
            <scalar dataType="xsd:string" dictRef="orbitalSymmetry">a2</scalar>
            <scalar dataType="xsd:double" dictRef="orbitalOccupancy">0.000000000000e0</scalar>
            <array size="25" dataType="xsd:double" dictRef="aoVector">-1.197445266380e-16 -2.866384775180e-16 3.298366535180e-16 -2.023959983321e-17 -1.510486307977e-16 8.797860109755e-18 3.320964376475e-17 -2.610882152215e-16 -2.482486989643e-17 -3.685055978102e-17 1.777618357022e0 -7.973730715641e-17 4.163380990738e-17 1.663880744567e-15 1.818531464783e-17 -6.254381528526e-17 1.186030211946e-17 4.195662459683e-17 2.942446787595e-1 5.292237290473e-18 1.778310453131e-17 -1.234723944578e-16 7.854632717536e-18 -2.942446787595e-1 -3.186744629125e-17</array>
          </list>
          <list dictRef="molecularOrbital" id="molecularOrbital.23">
            <scalar dataType="xsd:double" dictRef="orbitalEnergy">3.830043458135e0</scalar>
            <scalar dataType="xsd:string" dictRef="orbitalSymmetry">a1</scalar>
            <scalar dataType="xsd:double" dictRef="orbitalOccupancy">0.000000000000e0</scalar>
            <array size="25" dataType="xsd:double" dictRef="aoVector">-2.364700515347e-1 -3.387527484558e-1 1.665463287519e0 1.847333898253e-16 7.752634245084e-18 -1.415964960773e-1 -1.815543693812e-16 2.144464183424e-17 -5.221586147239e-1 1.034519745797e0 6.177953006029e-17 -1.409624489604e-17 -9.237649977390e-1 1.565449760334e-17 -3.365570235141e-1 -6.761328084559e-1 -1.788964491123e-1 -5.577448916165e-1 -1.860123288767e-17 -3.768919575777e-1 -6.761328084559e-1 -1.788964491123e-1 5.577448916165e-1 -5.967769794583e-18 -3.768919575777e-1</array>
          </list>
          <list dictRef="molecularOrbital" id="molecularOrbital.24">
            <scalar dataType="xsd:double" dictRef="orbitalEnergy">3.873979926527e0</scalar>
            <scalar dataType="xsd:string" dictRef="orbitalSymmetry">b1</scalar>
            <scalar dataType="xsd:double" dictRef="orbitalOccupancy">0.000000000000e0</scalar>
            <array size="25" dataType="xsd:double" dictRef="aoVector">-1.495553276008e-16 -3.696004946463e-16 4.271028493235e-16 -1.651898081151e-1 -9.364906681764e-17 3.964420188728e-17 -1.032619507307e0 -3.213133454781e-17 8.120297995464e-17 -7.278925051251e-17 5.017083303401e-17 2.073632154582e0 -8.818657846832e-17 -4.290317475751e-16 -7.156534892969e-17 -6.796753379959e-1 -2.426455938021e-1 -5.546714634741e-1 -1.958531290829e-17 -2.966079547434e-1 6.796753379959e-1 2.426455938021e-1 -5.546714634741e-1 -8.819258324619e-17 2.966079547434e-1</array>
          </list>
          <list dictRef="molecularOrbital" id="molecularOrbital.25">
            <scalar dataType="xsd:double" dictRef="orbitalEnergy">5.850951192804e0</scalar>
            <scalar dataType="xsd:string" dictRef="orbitalSymmetry">a1</scalar>
            <scalar dataType="xsd:double" dictRef="orbitalOccupancy">0.000000000000e0</scalar>
            <array size="25" dataType="xsd:double" dictRef="aoVector">3.577338016881e-1 1.709941907310e0 1.627546134934e0 1.767045974288e-17 1.306585808283e-17 6.830493624032e-2 -4.217673712569e-16 3.356381153492e-17 -7.937328619200e-2 -1.479947178389e0 7.792378693588e-17 1.411993320788e-16 -1.401965652724e0 -1.105201655494e-17 -1.416085861810e0 2.824532438882e-2 -1.816042167964e-1 9.949688436112e-2 -3.990270574799e-17 7.340968609066e-2 2.824532438882e-2 -1.816042167964e-1 -9.949688436112e-2 4.338387288684e-19 7.340968609066e-2</array>
          </list>
        </list>
        <!--scf status ok-->
        <!--closing module scf-->
      </module>
      <property dictRef="nwchem:cpuTime">
        <scalar dataType="xsd:double" units="unit:none">1.639760000000e-1</scalar>
      </property>
      <property dictRef="nwchem:wallTime">
        <scalar dataType="xsd:double" units="unit:none">1.960220000000e-1</scalar>
      </property>
      <property dictRef="nwchem:totalEnergy">
        <scalar dataType="xsd:double" units="unit:none">-7.597091719751e1</scalar>
      </property>
      <!--task_energy status ok-->
      <!--closing module task_energy-->
    </module>
    <property dictRef="nwchem:singleTaskCpuTime">
      <scalar dataType="xsd:double" units="unit:none">1.649750000000e-1</scalar>
    </property>
    <property dictRef="nwchem:singleTaskWallTime">
      <scalar dataType="xsd:double" units="unit:none">1.962640000000e-1</scalar>
    </property>
    <module title="task_optimize" dictRef="nwchem:task_optimize">
      <module title="driver" dictRef="nwchem:driver">
        <module title="task_gradient" dictRef="nwchem:task_gradient">
          <module title="scf" dictRef="nwchem:scf">
            <list dictRef="compchem:basisSet" id="aoBasis">
              <list dictRef="compchem:basisSetContractions" id="basisSetContractions.1">
                <scalar dataType="xsd:string" dictRef="compchem:atomType">o</scalar>
                <scalar dataType="xsd:string" dictRef="compchem:elementType">O</scalar>
                <scalar dataType="xsd:string" dictRef="compchem:basisSetType">orbitalBasis</scalar>
                <scalar dataType="xsd:string" dictRef="compchem:basisSetTitle">cc-pvdz</scalar>
                <scalar dataType="xsd:string" dictRef="compchem:basisSetHarmonicType">cartesian</scalar>
                <list dictRef="compchem:basisSetContraction" id="basisSetContraction.1">
                  <scalar dataType="xsd:string" dictRef="compchem:basisSetShell">s</scalar>
                  <array size="8" dataType="xsd:double" dictRef="compchem:basisSetExponent">1.172000000000e4 1.759000000000e3 4.008000000000e2 1.137000000000e2 3.703000000000e1 1.327000000000e1 5.025000000000e0 1.013000000000e0</array>
                  <array size="8" dataType="xsd:double" dictRef="compchem:basisSetCoefficient">7.100000000000e-4 5.470000000000e-3 2.783700000000e-2 1.048000000000e-1 2.830620000000e-1 4.487190000000e-1 2.709520000000e-1 1.545800000000e-2</array>
                </list>
                <list dictRef="compchem:basisSetContraction" id="basisSetContraction.2">
                  <scalar dataType="xsd:string" dictRef="compchem:basisSetShell">s</scalar>
                  <array size="8" dataType="xsd:double" dictRef="compchem:basisSetExponent">1.172000000000e4 1.759000000000e3 4.008000000000e2 1.137000000000e2 3.703000000000e1 1.327000000000e1 5.025000000000e0 1.013000000000e0</array>
                  <array size="8" dataType="xsd:double" dictRef="compchem:basisSetCoefficient">-1.600000000000e-4 -1.263000000000e-3 -6.267000000000e-3 -2.571600000000e-2 -7.092400000000e-2 -1.654110000000e-1 -1.169550000000e-1 5.573680000000e-1</array>
                </list>
                <list dictRef="compchem:basisSetContraction" id="basisSetContraction.3">
                  <scalar dataType="xsd:string" dictRef="compchem:basisSetShell">s</scalar>
                  <array size="1" dataType="xsd:double" dictRef="compchem:basisSetExponent">3.023000000000e-1</array>
                  <array size="1" dataType="xsd:double" dictRef="compchem:basisSetCoefficient">1.000000000000e0</array>
                </list>
                <list dictRef="compchem:basisSetContraction" id="basisSetContraction.4">
                  <scalar dataType="xsd:string" dictRef="compchem:basisSetShell">p</scalar>
                  <array size="3" dataType="xsd:double" dictRef="compchem:basisSetExponent">1.770000000000e1 3.854000000000e0 1.046000000000e0</array>
                  <array size="3" dataType="xsd:double" dictRef="compchem:basisSetCoefficient">4.301800000000e-2 2.289130000000e-1 5.087280000000e-1</array>
                </list>
                <list dictRef="compchem:basisSetContraction" id="basisSetContraction.5">
                  <scalar dataType="xsd:string" dictRef="compchem:basisSetShell">p</scalar>
                  <array size="1" dataType="xsd:double" dictRef="compchem:basisSetExponent">2.753000000000e-1</array>
                  <array size="1" dataType="xsd:double" dictRef="compchem:basisSetCoefficient">1.000000000000e0</array>
                </list>
                <list dictRef="compchem:basisSetContraction" id="basisSetContraction.6">
                  <scalar dataType="xsd:string" dictRef="compchem:basisSetShell">d</scalar>
                  <array size="1" dataType="xsd:double" dictRef="compchem:basisSetExponent">1.185000000000e0</array>
                  <array size="1" dataType="xsd:double" dictRef="compchem:basisSetCoefficient">1.000000000000e0</array>
                </list>
              </list>
              <list dictRef="compchem:basisSetContractions" id="basisSetContractions.2">
                <scalar dataType="xsd:string" dictRef="compchem:atomType">h</scalar>
                <scalar dataType="xsd:string" dictRef="compchem:elementType">H</scalar>
                <scalar dataType="xsd:string" dictRef="compchem:basisSetType">orbitalBasis</scalar>
                <scalar dataType="xsd:string" dictRef="compchem:basisSetTitle">cc-pvdz</scalar>
                <scalar dataType="xsd:string" dictRef="compchem:basisSetHarmonicType">cartesian</scalar>
                <list dictRef="compchem:basisSetContraction" id="basisSetContraction.7">
                  <scalar dataType="xsd:string" dictRef="compchem:basisSetShell">s</scalar>
                  <array size="3" dataType="xsd:double" dictRef="compchem:basisSetExponent">1.301000000000e1 1.962000000000e0 4.446000000000e-1</array>
                  <array size="3" dataType="xsd:double" dictRef="compchem:basisSetCoefficient">1.968500000000e-2 1.379770000000e-1 4.781480000000e-1</array>
                </list>
                <list dictRef="compchem:basisSetContraction" id="basisSetContraction.8">
                  <scalar dataType="xsd:string" dictRef="compchem:basisSetShell">s</scalar>
                  <array size="1" dataType="xsd:double" dictRef="compchem:basisSetExponent">1.220000000000e-1</array>
                  <array size="1" dataType="xsd:double" dictRef="compchem:basisSetCoefficient">1.000000000000e0</array>
                </list>
                <list dictRef="compchem:basisSetContraction" id="basisSetContraction.9">
                  <scalar dataType="xsd:string" dictRef="compchem:basisSetShell">p</scalar>
                  <array size="1" dataType="xsd:double" dictRef="compchem:basisSetExponent">7.270000000000e-1</array>
                  <array size="1" dataType="xsd:double" dictRef="compchem:basisSetCoefficient">1.000000000000e0</array>
                </list>
              </list>
            </list>
            <!--scf status ok-->
            <!--closing module scf-->
          </module>
          <module title="gradients" dictRef="nwchem:gradients">
            <list dictRef="compchem:basisSet" id="aoBasis">
              <list dictRef="compchem:basisSetContractions" id="basisSetContractions.1">
                <scalar dataType="xsd:string" dictRef="compchem:atomType">o</scalar>
                <scalar dataType="xsd:string" dictRef="compchem:elementType">O</scalar>
                <scalar dataType="xsd:string" dictRef="compchem:basisSetType">orbitalBasis</scalar>
                <scalar dataType="xsd:string" dictRef="compchem:basisSetTitle">cc-pvdz</scalar>
                <scalar dataType="xsd:string" dictRef="compchem:basisSetHarmonicType">cartesian</scalar>
                <list dictRef="compchem:basisSetContraction" id="basisSetContraction.1">
                  <scalar dataType="xsd:string" dictRef="compchem:basisSetShell">s</scalar>
                  <array size="8" dataType="xsd:double" dictRef="compchem:basisSetExponent">1.172000000000e4 1.759000000000e3 4.008000000000e2 1.137000000000e2 3.703000000000e1 1.327000000000e1 5.025000000000e0 1.013000000000e0</array>
                  <array size="8" dataType="xsd:double" dictRef="compchem:basisSetCoefficient">7.100000000000e-4 5.470000000000e-3 2.783700000000e-2 1.048000000000e-1 2.830620000000e-1 4.487190000000e-1 2.709520000000e-1 1.545800000000e-2</array>
                </list>
                <list dictRef="compchem:basisSetContraction" id="basisSetContraction.2">
                  <scalar dataType="xsd:string" dictRef="compchem:basisSetShell">s</scalar>
                  <array size="8" dataType="xsd:double" dictRef="compchem:basisSetExponent">1.172000000000e4 1.759000000000e3 4.008000000000e2 1.137000000000e2 3.703000000000e1 1.327000000000e1 5.025000000000e0 1.013000000000e0</array>
                  <array size="8" dataType="xsd:double" dictRef="compchem:basisSetCoefficient">-1.600000000000e-4 -1.263000000000e-3 -6.267000000000e-3 -2.571600000000e-2 -7.092400000000e-2 -1.654110000000e-1 -1.169550000000e-1 5.573680000000e-1</array>
                </list>
                <list dictRef="compchem:basisSetContraction" id="basisSetContraction.3">
                  <scalar dataType="xsd:string" dictRef="compchem:basisSetShell">s</scalar>
                  <array size="1" dataType="xsd:double" dictRef="compchem:basisSetExponent">3.023000000000e-1</array>
                  <array size="1" dataType="xsd:double" dictRef="compchem:basisSetCoefficient">1.000000000000e0</array>
                </list>
                <list dictRef="compchem:basisSetContraction" id="basisSetContraction.4">
                  <scalar dataType="xsd:string" dictRef="compchem:basisSetShell">p</scalar>
                  <array size="3" dataType="xsd:double" dictRef="compchem:basisSetExponent">1.770000000000e1 3.854000000000e0 1.046000000000e0</array>
                  <array size="3" dataType="xsd:double" dictRef="compchem:basisSetCoefficient">4.301800000000e-2 2.289130000000e-1 5.087280000000e-1</array>
                </list>
                <list dictRef="compchem:basisSetContraction" id="basisSetContraction.5">
                  <scalar dataType="xsd:string" dictRef="compchem:basisSetShell">p</scalar>
                  <array size="1" dataType="xsd:double" dictRef="compchem:basisSetExponent">2.753000000000e-1</array>
                  <array size="1" dataType="xsd:double" dictRef="compchem:basisSetCoefficient">1.000000000000e0</array>
                </list>
                <list dictRef="compchem:basisSetContraction" id="basisSetContraction.6">
                  <scalar dataType="xsd:string" dictRef="compchem:basisSetShell">d</scalar>
                  <array size="1" dataType="xsd:double" dictRef="compchem:basisSetExponent">1.185000000000e0</array>
                  <array size="1" dataType="xsd:double" dictRef="compchem:basisSetCoefficient">1.000000000000e0</array>
                </list>
              </list>
              <list dictRef="compchem:basisSetContractions" id="basisSetContractions.2">
                <scalar dataType="xsd:string" dictRef="compchem:atomType">h</scalar>
                <scalar dataType="xsd:string" dictRef="compchem:elementType">H</scalar>
                <scalar dataType="xsd:string" dictRef="compchem:basisSetType">orbitalBasis</scalar>
                <scalar dataType="xsd:string" dictRef="compchem:basisSetTitle">cc-pvdz</scalar>
                <scalar dataType="xsd:string" dictRef="compchem:basisSetHarmonicType">cartesian</scalar>
                <list dictRef="compchem:basisSetContraction" id="basisSetContraction.7">
                  <scalar dataType="xsd:string" dictRef="compchem:basisSetShell">s</scalar>
                  <array size="3" dataType="xsd:double" dictRef="compchem:basisSetExponent">1.301000000000e1 1.962000000000e0 4.446000000000e-1</array>
                  <array size="3" dataType="xsd:double" dictRef="compchem:basisSetCoefficient">1.968500000000e-2 1.379770000000e-1 4.781480000000e-1</array>
                </list>
                <list dictRef="compchem:basisSetContraction" id="basisSetContraction.8">
                  <scalar dataType="xsd:string" dictRef="compchem:basisSetShell">s</scalar>
                  <array size="1" dataType="xsd:double" dictRef="compchem:basisSetExponent">1.220000000000e-1</array>
                  <array size="1" dataType="xsd:double" dictRef="compchem:basisSetCoefficient">1.000000000000e0</array>
                </list>
                <list dictRef="compchem:basisSetContraction" id="basisSetContraction.9">
                  <scalar dataType="xsd:string" dictRef="compchem:basisSetShell">p</scalar>
                  <array size="1" dataType="xsd:double" dictRef="compchem:basisSetExponent">7.270000000000e-1</array>
                  <array size="1" dataType="xsd:double" dictRef="compchem:basisSetCoefficient">1.000000000000e0</array>
                </list>
              </list>
            </list>
            <!--gradients status ok-->
            <!--closing module gradients-->
          </module>
          <molecule id="geometry">
            <atomArray>
              <atom elementType="O" x3="0.000000000000e0" y3="0.000000000000e0" z3="6.237229959749e-2" id="o.1"/>
              <atom elementType="H" x3="-9.743150018186e-1" y3="0.000000000000e0" z3="-4.949467013395e-1" id="h.2"/>
              <atom elementType="H" x3="9.743150018186e-1" y3="0.000000000000e0" z3="-4.949467013395e-1" id="h.3"/>
            </atomArray>
          </molecule>
          <property dictRef="nwchem:totalEnergy">
            <scalar dataType="xsd:double" units="unit:none">-7.597091719751e1</scalar>
          </property>
          <property dictRef="nwchem:totalGradient">
            <matrix rows="3" columns="3" dataType="xsd:double" units="unit:none">0.000000000000e0 0.000000000000e0 7.520577587751e-2 -1.158094081023e-1 0.000000000000e0 -3.760288793876e-2 1.158094081023e-1 0.000000000000e0 -3.760288793876e-2</matrix>
          </property>
          <property dictRef="nwchem:gradientNorm">
            <scalar dataType="xsd:double" units="unit:none">1.879029033783e-1</scalar>
          </property>
          <property dictRef="nwchem:gradientMax">
            <scalar dataType="xsd:double" units="unit:none">1.158094081023e-1</scalar>
          </property>
          <property dictRef="nwchem:cpuTime">
            <scalar dataType="xsd:double" units="unit:none">1.769730000000e-1</scalar>
          </property>
          <property dictRef="nwchem:wallTime">
            <scalar dataType="xsd:double" units="unit:none">1.773100000000e-1</scalar>
          </property>
          <!--task_gradient status ok-->
          <!--closing module task_gradient-->
        </module>
        <module title="task_energy" dictRef="nwchem:task_energy">
          <molecule id="geometry">
            <atomArray>
              <atom elementType="O" x3="0.000000000000e0" y3="0.000000000000e0" z3="5.303835967523e-2" id="o.1"/>
              <atom elementType="H" x3="-7.959379280823e-1" y3="0.000000000000e0" z3="-4.902797313783e-1" id="h.2"/>
              <atom elementType="H" x3="7.959379280823e-1" y3="0.000000000000e0" z3="-4.902797313783e-1" id="h.3"/>
            </atomArray>
          </molecule>
          <module title="scf" dictRef="nwchem:scf">
            <list dictRef="compchem:basisSet" id="aoBasis">
              <list dictRef="compchem:basisSetContractions" id="basisSetContractions.1">
                <scalar dataType="xsd:string" dictRef="compchem:atomType">o</scalar>
                <scalar dataType="xsd:string" dictRef="compchem:elementType">O</scalar>
                <scalar dataType="xsd:string" dictRef="compchem:basisSetType">orbitalBasis</scalar>
                <scalar dataType="xsd:string" dictRef="compchem:basisSetTitle">cc-pvdz</scalar>
                <scalar dataType="xsd:string" dictRef="compchem:basisSetHarmonicType">cartesian</scalar>
                <list dictRef="compchem:basisSetContraction" id="basisSetContraction.1">
                  <scalar dataType="xsd:string" dictRef="compchem:basisSetShell">s</scalar>
                  <array size="8" dataType="xsd:double" dictRef="compchem:basisSetExponent">1.172000000000e4 1.759000000000e3 4.008000000000e2 1.137000000000e2 3.703000000000e1 1.327000000000e1 5.025000000000e0 1.013000000000e0</array>
                  <array size="8" dataType="xsd:double" dictRef="compchem:basisSetCoefficient">7.100000000000e-4 5.470000000000e-3 2.783700000000e-2 1.048000000000e-1 2.830620000000e-1 4.487190000000e-1 2.709520000000e-1 1.545800000000e-2</array>
                </list>
                <list dictRef="compchem:basisSetContraction" id="basisSetContraction.2">
                  <scalar dataType="xsd:string" dictRef="compchem:basisSetShell">s</scalar>
                  <array size="8" dataType="xsd:double" dictRef="compchem:basisSetExponent">1.172000000000e4 1.759000000000e3 4.008000000000e2 1.137000000000e2 3.703000000000e1 1.327000000000e1 5.025000000000e0 1.013000000000e0</array>
                  <array size="8" dataType="xsd:double" dictRef="compchem:basisSetCoefficient">-1.600000000000e-4 -1.263000000000e-3 -6.267000000000e-3 -2.571600000000e-2 -7.092400000000e-2 -1.654110000000e-1 -1.169550000000e-1 5.573680000000e-1</array>
                </list>
                <list dictRef="compchem:basisSetContraction" id="basisSetContraction.3">
                  <scalar dataType="xsd:string" dictRef="compchem:basisSetShell">s</scalar>
                  <array size="1" dataType="xsd:double" dictRef="compchem:basisSetExponent">3.023000000000e-1</array>
                  <array size="1" dataType="xsd:double" dictRef="compchem:basisSetCoefficient">1.000000000000e0</array>
                </list>
                <list dictRef="compchem:basisSetContraction" id="basisSetContraction.4">
                  <scalar dataType="xsd:string" dictRef="compchem:basisSetShell">p</scalar>
                  <array size="3" dataType="xsd:double" dictRef="compchem:basisSetExponent">1.770000000000e1 3.854000000000e0 1.046000000000e0</array>
                  <array size="3" dataType="xsd:double" dictRef="compchem:basisSetCoefficient">4.301800000000e-2 2.289130000000e-1 5.087280000000e-1</array>
                </list>
                <list dictRef="compchem:basisSetContraction" id="basisSetContraction.5">
                  <scalar dataType="xsd:string" dictRef="compchem:basisSetShell">p</scalar>
                  <array size="1" dataType="xsd:double" dictRef="compchem:basisSetExponent">2.753000000000e-1</array>
                  <array size="1" dataType="xsd:double" dictRef="compchem:basisSetCoefficient">1.000000000000e0</array>
                </list>
                <list dictRef="compchem:basisSetContraction" id="basisSetContraction.6">
                  <scalar dataType="xsd:string" dictRef="compchem:basisSetShell">d</scalar>
                  <array size="1" dataType="xsd:double" dictRef="compchem:basisSetExponent">1.185000000000e0</array>
                  <array size="1" dataType="xsd:double" dictRef="compchem:basisSetCoefficient">1.000000000000e0</array>
                </list>
              </list>
              <list dictRef="compchem:basisSetContractions" id="basisSetContractions.2">
                <scalar dataType="xsd:string" dictRef="compchem:atomType">h</scalar>
                <scalar dataType="xsd:string" dictRef="compchem:elementType">H</scalar>
                <scalar dataType="xsd:string" dictRef="compchem:basisSetType">orbitalBasis</scalar>
                <scalar dataType="xsd:string" dictRef="compchem:basisSetTitle">cc-pvdz</scalar>
                <scalar dataType="xsd:string" dictRef="compchem:basisSetHarmonicType">cartesian</scalar>
                <list dictRef="compchem:basisSetContraction" id="basisSetContraction.7">
                  <scalar dataType="xsd:string" dictRef="compchem:basisSetShell">s</scalar>
                  <array size="3" dataType="xsd:double" dictRef="compchem:basisSetExponent">1.301000000000e1 1.962000000000e0 4.446000000000e-1</array>
                  <array size="3" dataType="xsd:double" dictRef="compchem:basisSetCoefficient">1.968500000000e-2 1.379770000000e-1 4.781480000000e-1</array>
                </list>
                <list dictRef="compchem:basisSetContraction" id="basisSetContraction.8">
                  <scalar dataType="xsd:string" dictRef="compchem:basisSetShell">s</scalar>
                  <array size="1" dataType="xsd:double" dictRef="compchem:basisSetExponent">1.220000000000e-1</array>
                  <array size="1" dataType="xsd:double" dictRef="compchem:basisSetCoefficient">1.000000000000e0</array>
                </list>
                <list dictRef="compchem:basisSetContraction" id="basisSetContraction.9">
                  <scalar dataType="xsd:string" dictRef="compchem:basisSetShell">p</scalar>
                  <array size="1" dataType="xsd:double" dictRef="compchem:basisSetExponent">7.270000000000e-1</array>
                  <array size="1" dataType="xsd:double" dictRef="compchem:basisSetCoefficient">1.000000000000e0</array>
                </list>
              </list>
            </list>
            <property dictRef="nwchem:totalEnergy">
              <scalar dataType="xsd:double" units="unit:none">-7.601140882338e1</scalar>
            </property>
            <property dictRef="nwchem:orbitalGradientNorm">
              <scalar dataType="xsd:double" units="unit:none">4.635876848364e-1</scalar>
            </property>
            <property dictRef="nwchem:totalEnergy">
              <scalar dataType="xsd:double" units="unit:none">-7.602417331958e1</scalar>
            </property>
            <property dictRef="nwchem:orbitalGradientNorm">
              <scalar dataType="xsd:double" units="unit:none">1.398563846565e-1</scalar>
            </property>
            <property dictRef="nwchem:totalEnergy">
              <scalar dataType="xsd:double" units="unit:none">-7.602528883208e1</scalar>
            </property>
            <property dictRef="nwchem:orbitalGradientNorm">
              <scalar dataType="xsd:double" units="unit:none">7.593561526649e-3</scalar>
            </property>
            <property dictRef="nwchem:totalEnergy">
              <scalar dataType="xsd:double" units="unit:none">-7.602529777749e1</scalar>
            </property>
            <property dictRef="nwchem:orbitalGradientNorm">
              <scalar dataType="xsd:double" units="unit:none">3.610738398549e-5</scalar>
            </property>
            <property dictRef="nwchem:totalEnergy">
              <scalar dataType="xsd:double" units="unit:none">-7.602529777749e1</scalar>
            </property>
            <property dictRef="nwchem:one-electronEnergy">
              <scalar dataType="xsd:double" units="unit:none">-1.230316045540e2</scalar>
            </property>
            <property dictRef="nwchem:two-electronEnergy">
              <scalar dataType="xsd:double" units="unit:none">3.788809587264e1</scalar>
            </property>
            <property dictRef="nwchem:nuclearRepulsionEnergy">
              <scalar dataType="xsd:double" units="unit:none">9.118210903862e0</scalar>
            </property>
            <property dictRef="nwchem:orbitalSymmetries">
              <array size="25" dataType="xsd:integer" units="unit:none">1 1 3 1 4 1 3 3 1 1 4 3 2 1 4 1 3 1 3 4 2 1 1 3 1</array>
            </property>
            <property dictRef="nwchem:total_mullikenAtomicCharges">
              <array size="3" dataType="xsd:double" units="unit:none">-3.281228746932e-1 1.640614373466e-1 1.640614373466e-1</array>
            </property>
            <property dictRef="nwchem:total_mullikenShellCharges">
              <array size="12" dataType="xsd:double" units="unit:none">2.001960566349e0 8.257204210485e-1 8.202002250394e-1 2.827118094444e0 1.836460412083e0 1.666315573004e-2 6.789021330452e-1 7.228793235024e-2 8.474849725801e-2 6.789021330452e-1 7.228793235024e-2 8.474849725801e-2</array>
            </property>
            <property dictRef="nwchem:totalDipole">
              <array size="3" dataType="xsd:double" units="unit:none">5.212844045310e-16 -2.590407771136e-17 -7.687210874942e-1</array>
            </property>
            <property dictRef="nwchem:openShellDipole">
              <array size="3" dataType="xsd:double" units="unit:none">0.000000000000e0 0.000000000000e0 0.000000000000e0</array>
            </property>
            <property dictRef="nwchem:nuclearDipole">
              <array size="3" dataType="xsd:double" units="unit:none">0.000000000000e0 0.000000000000e0 -1.051164966760e0</array>
            </property>
            <property dictRef="nwchem:totalQuadrupole">
              <array size="6" dataType="xsd:double" units="unit:none">-2.838528432295e0 2.052386905128e-15 5.421010862428e-17 -5.245254618938e0 1.003973142404e-15 -4.356681257479e0</array>
            </property>
            <property dictRef="nwchem:openShellQuadrupole">
              <array size="6" dataType="xsd:double" units="unit:none">0.000000000000e0 0.000000000000e0 0.000000000000e0 0.000000000000e0 0.000000000000e0 0.000000000000e0</array>
            </property>
            <property dictRef="nwchem:nuclearQuadrupole">
              <array size="6" dataType="xsd:double" units="unit:none">4.524661223247e0 0.000000000000e0 0.000000000000e0 0.000000000000e0 0.000000000000e0 1.797148723807e0</array>
            </property>
            <list dictRef="molecularOrbitals" id="prop_h2o_run.movecs">
              <array size="25" delimiter="|" dataType="xsd:string" id="aoDescriptions" dictRef="atomicOrbitalDescriptions">1 O  s          |1 O  s          |1 O  s          |1 O  px         |1 O  py         |1 O  pz         |1 O  px         |1 O  py         |1 O  pz         |1 O  dxx        |1 O  dxy        |1 O  dxz        |1 O  dyy        |1 O  dyz        |1 O  dzz        |2 H  s          |2 H  s          |2 H  px         |2 H  py         |2 H  pz         |3 H  s          |3 H  s          |3 H  px         |3 H  py         |3 H  pz         </array>
              <list dictRef="molecularOrbital" id="molecularOrbital.1">
                <scalar dataType="xsd:double" dictRef="orbitalEnergy">-2.054892007245e1</scalar>
                <scalar dataType="xsd:string" dictRef="orbitalSymmetry">a1</scalar>
                <scalar dataType="xsd:double" dictRef="orbitalOccupancy">2.000000000000e0</scalar>
                <array size="25" dataType="xsd:double" dictRef="aoVector">1.001000502827e0 2.123963163620e-3 -1.093724122397e-3 -5.954343823027e-20 2.309245394631e-20 -1.557190504398e-3 -9.297528917417e-20 -3.589021823457e-20 4.158166745101e-4 -1.062021696125e-3 2.967352051402e-19 1.252763417791e-19 -1.209421637884e-3 -2.393347667079e-20 -1.162036027514e-3 -1.384989768228e-4 2.143156880414e-4 -4.044490146990e-4 -6.660092024419e-19 -3.004964059899e-4 -1.384989768228e-4 2.143156880414e-4 4.044490146990e-4 6.330264179168e-19 -3.004964059899e-4</array>
              </list>
              <list dictRef="molecularOrbital" id="molecularOrbital.2">
                <scalar dataType="xsd:double" dictRef="orbitalEnergy">-1.328342268312e0</scalar>
                <scalar dataType="xsd:string" dictRef="orbitalSymmetry">a1</scalar>
                <scalar dataType="xsd:double" dictRef="orbitalOccupancy">2.000000000000e0</scalar>
                <array size="25" dataType="xsd:double" dictRef="aoVector">-8.537690542628e-3 4.421502950749e-1 3.801300084244e-1 -4.477334461639e-18 -2.994954261378e-18 -7.218568674823e-2 1.302173578647e-17 1.328592967683e-17 1.013344018304e-2 6.040622875990e-3 1.284665911406e-17 -4.239920527619e-20 -3.272287646500e-4 -1.581049767404e-18 3.464326133763e-3 1.873622192650e-1 1.158275270027e-2 3.767014657916e-2 -2.758019993765e-17 1.722586002411e-2 1.873622192650e-1 1.158275270027e-2 -3.767014657916e-2 2.951421729015e-17 1.722586002411e-2</array>
              </list>
              <list dictRef="molecularOrbital" id="molecularOrbital.3">
                <scalar dataType="xsd:double" dictRef="orbitalEnergy">-7.082983139820e-1</scalar>
                <scalar dataType="xsd:string" dictRef="orbitalSymmetry">b1</scalar>
                <scalar dataType="xsd:double" dictRef="orbitalOccupancy">2.000000000000e0</scalar>
                <array size="25" dataType="xsd:double" dictRef="aoVector">8.965140422792e-19 5.562941696696e-18 4.779701377430e-18 4.856953151712e-1 -3.764361751142e-35 -9.094226755079e-19 2.120969784667e-1 1.670577584680e-34 1.278627123311e-19 7.490628700274e-20 1.618667502420e-34 -4.382691201128e-2 -5.328386045088e-21 -1.990846264732e-35 4.240455624029e-20 -3.306722839003e-1 -8.617049888873e-2 -2.636202954633e-2 -1.549440847425e-34 -3.104804707743e-2 3.306722839003e-1 8.617049888873e-2 -2.636202954633e-2 3.718276446314e-34 3.104804707743e-2</array>
              </list>
              <list dictRef="molecularOrbital" id="molecularOrbital.4">
                <scalar dataType="xsd:double" dictRef="orbitalEnergy">-5.517452937860e-1</scalar>
                <scalar dataType="xsd:string" dictRef="orbitalSymmetry">a1</scalar>
                <scalar dataType="xsd:double" dictRef="orbitalOccupancy">2.000000000000e0</scalar>
                <array size="25" dataType="xsd:double" dictRef="aoVector">-2.322914927876e-3 1.442458973006e-1 3.416193720469e-1 -1.973442613252e-17 -1.995081869507e-18 5.538546647796e-1 -1.930159820821e-17 -1.338362773198e-18 3.834991317628e-1 -2.870051881172e-3 -6.338065247436e-18 -2.966779088418e-18 6.160690616891e-3 2.898179127763e-18 -2.371767417900e-2 -1.949402461137e-1 -4.402865904644e-2 -2.882365393217e-2 9.660439123056e-18 1.061688874652e-2 -1.949402461137e-1 -4.402865904644e-2 2.882365393217e-2 -8.413665654100e-18 1.061688874652e-2</array>
              </list>
              <list dictRef="molecularOrbital" id="molecularOrbital.5">
                <scalar dataType="xsd:double" dictRef="orbitalEnergy">-4.904004558275e-1</scalar>
                <scalar dataType="xsd:string" dictRef="orbitalSymmetry">b2</scalar>
                <scalar dataType="xsd:double" dictRef="orbitalOccupancy">2.000000000000e0</scalar>
                <array size="25" dataType="xsd:double" dictRef="aoVector">8.617349001473e-17 2.274928370976e-16 -2.543208555950e-16 9.624263167902e-16 6.305241947111e-1 3.958711563088e-16 1.087796083591e-15 4.972836708693e-1 -7.494606721131e-16 1.024230614890e-16 5.182469365808e-16 2.913922938336e-16 1.331234426803e-16 -3.007903022611e-2 1.820209775427e-17 -1.734130808279e-16 2.732584106155e-15 4.357397828088e-17 3.039820409362e-2 2.266518320617e-16 -4.732750378113e-16 -2.609879892543e-15 7.565086690182e-17 3.039820409362e-2 1.474356760177e-16</array>
              </list>
              <list dictRef="molecularOrbital" id="molecularOrbital.6">
                <scalar dataType="xsd:double" dictRef="orbitalEnergy">1.831965212836e-1</scalar>
                <scalar dataType="xsd:string" dictRef="orbitalSymmetry">a1</scalar>
                <scalar dataType="xsd:double" dictRef="orbitalOccupancy">0.000000000000e0</scalar>
                <array size="25" dataType="xsd:double" dictRef="aoVector">-5.708440739407e-2 8.471402018833e-2 1.077692499533e0 7.060993201006e-16 -1.013928709549e-17 -1.836451699992e-1 3.436054842702e-16 -1.322090135526e-16 -3.267253873126e-1 -2.599193084171e-2 -1.074561006406e-16 -2.001794002726e-17 -4.068898916217e-2 -1.203151882789e-17 -2.478366565623e-2 -6.992270942374e-2 -8.401517585178e-1 -1.320374049092e-2 2.411589499510e-16 -1.201393455229e-2 -6.992270942374e-2 -8.401517585178e-1 1.320374049092e-2 -2.530088796551e-16 -1.201393455229e-2</array>
              </list>
              <list dictRef="molecularOrbital" id="molecularOrbital.7">
                <scalar dataType="xsd:double" dictRef="orbitalEnergy">2.544311607206e-1</scalar>
                <scalar dataType="xsd:string" dictRef="orbitalSymmetry">b1</scalar>
                <scalar dataType="xsd:double" dictRef="orbitalOccupancy">0.000000000000e0</scalar>
                <array size="25" dataType="xsd:double" dictRef="aoVector">7.376705799045e-17 -4.216130258471e-17 -1.253228464935e-15 2.815922569201e-1 -1.330476667935e-15 2.229232230646e-16 6.791301430159e-1 -1.049324240032e-15 4.047110717112e-16 3.231535789361e-17 -9.614396944246e-31 -3.650972074891e-2 4.948085202391e-17 6.347012255144e-17 3.015480753161e-17 2.267264450965e-2 1.402231991664e0 2.158207821474e-2 -6.414361515853e-17 1.657430652236e-2 -2.267264450965e-2 -1.402231991664e0 2.158207821474e-2 -6.414361515853e-17 -1.657430652236e-2</array>
              </list>
              <list dictRef="molecularOrbital" id="molecularOrbital.8">
                <scalar dataType="xsd:double" dictRef="orbitalEnergy">8.099198543589e-1</scalar>
                <scalar dataType="xsd:string" dictRef="orbitalSymmetry">b1</scalar>
                <scalar dataType="xsd:double" dictRef="orbitalOccupancy">0.000000000000e0</scalar>
                <array size="25" dataType="xsd:double" dictRef="aoVector">4.105673369158e-17 1.314519691135e-16 -9.712920034397e-17 -2.929216171061e-1 1.587468529235e-16 -2.245299912825e-17 -4.377125864927e-1 1.239891916395e-16 5.260100064667e-17 2.259559167852e-17 -7.092436648609e-18 -1.932754655509e-1 3.729640457549e-18 1.369202745861e-18 1.282790942701e-17 -9.397534453613e-1 6.724602667003e-1 7.561084482399e-2 2.564556037663e-17 1.691909577247e-1 9.397534453613e-1 -6.724602667003e-1 7.561084482399e-2 -7.517574365285e-18 -1.691909577247e-1</array>
              </list>
              <list dictRef="molecularOrbital" id="molecularOrbital.9">
                <scalar dataType="xsd:double" dictRef="orbitalEnergy">8.161352538834e-1</scalar>
                <scalar dataType="xsd:string" dictRef="orbitalSymmetry">a1</scalar>
                <scalar dataType="xsd:double" dictRef="orbitalOccupancy">0.000000000000e0</scalar>
                <array size="25" dataType="xsd:double" dictRef="aoVector">-5.221826624283e-2 -2.332544199539e-1 2.104568300847e-1 -8.427704421298e-17 -2.275928640830e-16 2.735631550863e-1 3.404965017676e-16 3.770683308512e-16 6.769774718792e-2 1.034135345393e-1 9.497311219080e-17 -3.199376789364e-18 -8.334523690862e-2 -9.534511942636e-18 -1.011591666430e-2 8.336802445410e-1 -5.430677542805e-1 -2.725679168427e-1 -1.760008337857e-16 -2.508177420835e-2 8.336802445410e-1 -5.430677542805e-1 2.725679168427e-1 2.638429777034e-16 -2.508177420835e-2</array>
              </list>
              <list dictRef="molecularOrbital" id="molecularOrbital.10">
                <scalar dataType="xsd:double" dictRef="orbitalEnergy">1.158402611473e0</scalar>
                <scalar dataType="xsd:string" dictRef="orbitalSymmetry">a1</scalar>
                <scalar dataType="xsd:double" dictRef="orbitalOccupancy">0.000000000000e0</scalar>
                <array size="25" dataType="xsd:double" dictRef="aoVector">-1.056824991697e-2 -9.287320048604e-2 -6.061217719060e-1 1.583552018521e-17 2.655057571423e-16 -7.899011104073e-1 4.350148932707e-17 2.093998591270e-16 1.225132205894e0 -4.643409510521e-2 1.918254702982e-31 2.135231649462e-17 -3.119305989903e-2 -1.266589888426e-17 -5.076547390252e-2 4.532506646140e-1 1.229359387343e-1 1.310525985695e-1 1.280029895973e-17 2.321396800858e-1 4.532506646140e-1 1.229359387343e-1 -1.310525985695e-1 1.280029895973e-17 2.321396800858e-1</array>
              </list>
              <list dictRef="molecularOrbital" id="molecularOrbital.11">
                <scalar dataType="xsd:double" dictRef="orbitalEnergy">1.201917208004e0</scalar>
                <scalar dataType="xsd:string" dictRef="orbitalSymmetry">b2</scalar>
                <scalar dataType="xsd:double" dictRef="orbitalOccupancy">0.000000000000e0</scalar>
                <array size="25" dataType="xsd:double" dictRef="aoVector">1.682934960269e-17 9.246987221543e-17 6.373102610643e-17 -3.583109490319e-18 -9.683943653949e-1 -1.236942872022e-16 1.198744386444e-17 1.021262313764e0 -6.639176083074e-17 -3.473720240498e-17 6.228760679526e-17 -6.967168425795e-18 1.465630526547e-17 5.698498582960e-3 5.588874760323e-18 -3.061405026235e-16 1.156695254904e-16 5.868993561877e-17 1.239465543890e-2 -7.039833048742e-18 -3.149629793110e-16 1.060898728690e-16 -5.207407845850e-17 1.239465543890e-2 -8.283367986430e-18</array>
              </list>
              <list dictRef="molecularOrbital" id="molecularOrbital.12">
                <scalar dataType="xsd:double" dictRef="orbitalEnergy">1.246285687295e0</scalar>
                <scalar dataType="xsd:string" dictRef="orbitalSymmetry">b1</scalar>
                <scalar dataType="xsd:double" dictRef="orbitalOccupancy">0.000000000000e0</scalar>
                <array size="25" dataType="xsd:double" dictRef="aoVector">6.407350374218e-17 2.552254336005e-16 2.773379371171e-16 -7.105686543559e-1 1.339765417093e-16 -5.282792943195e-17 1.782322486223e0 9.667969831718e-17 -2.745943986361e-16 -4.724014605539e-17 3.381907053164e-17 -6.398947253470e-2 3.835960950474e-17 1.421994525979e-17 1.144100218169e-17 4.085386471338e-1 7.912899210204e-1 3.395452137018e-1 -9.027643899491e-17 1.355606925365e-1 -4.085386471338e-1 -7.912899210204e-1 3.395452137018e-1 9.996439069688e-17 -1.355606925365e-1</array>
              </list>
              <list dictRef="molecularOrbital" id="molecularOrbital.13">
                <scalar dataType="xsd:double" dictRef="orbitalEnergy">1.454140287467e0</scalar>
                <scalar dataType="xsd:string" dictRef="orbitalSymmetry">a2</scalar>
                <scalar dataType="xsd:double" dictRef="orbitalOccupancy">0.000000000000e0</scalar>
                <array size="25" dataType="xsd:double" dictRef="aoVector">-3.822957718742e-15 -7.844079130245e-15 1.691199009924e-14 3.135081599225e-16 1.557888821655e-16 -9.465166774529e-16 -9.127619016608e-16 -8.996943882524e-16 1.067142884304e-15 -2.388496194827e-15 2.254694883877e-1 1.153936998222e-16 -1.494490666239e-15 -5.858250328603e-16 -1.045127229008e-15 -1.241622828495e-15 -3.366514599672e-15 1.249257755621e-15 -6.803046426738e-1 -3.683944552009e-15 -5.467444763037e-16 -3.139167264015e-15 -5.565051853154e-16 6.803046426738e-1 -3.002898215015e-15</array>
              </list>
              <list dictRef="molecularOrbital" id="molecularOrbital.14">
                <scalar dataType="xsd:double" dictRef="orbitalEnergy">1.468255606148e0</scalar>
                <scalar dataType="xsd:string" dictRef="orbitalSymmetry">a1</scalar>
                <scalar dataType="xsd:double" dictRef="orbitalOccupancy">0.000000000000e0</scalar>
                <array size="25" dataType="xsd:double" dictRef="aoVector">-3.791284502629e-1 -8.161481160418e-1 1.553393319883e0 4.372834995092e-17 2.521735480412e-16 -1.123051021556e-1 -1.875483854656e-16 1.994703554363e-16 4.132247758771e-1 -2.179205915717e-1 -1.666393031837e-15 1.617336202998e-17 -1.872104625024e-1 -1.204316969260e-17 -5.507340726489e-2 9.297538083048e-2 -3.377731950194e-1 2.039132529204e-1 5.040151760874e-15 -5.248402940919e-1 9.297538083048e-2 -3.377731950194e-1 -2.039132529204e-1 -5.015797930454e-15 -5.248402940919e-1</array>
              </list>
              <list dictRef="molecularOrbital" id="molecularOrbital.15">
                <scalar dataType="xsd:double" dictRef="orbitalEnergy">1.708803447772e0</scalar>
                <scalar dataType="xsd:string" dictRef="orbitalSymmetry">b2</scalar>
                <scalar dataType="xsd:double" dictRef="orbitalOccupancy">0.000000000000e0</scalar>
                <array size="25" dataType="xsd:double" dictRef="aoVector">2.470341984626e-18 9.679468084748e-18 -1.226223489062e-17 -4.891949830006e-18 -9.593201810009e-3 -1.170779286113e-17 1.162429540947e-17 -6.413333614921e-1 -2.306880783967e-18 -4.534554978989e-18 -2.753535590943e-16 -5.325254702814e-19 3.791736118237e-18 -2.776697728491e-1 5.054133494185e-19 -3.479863599661e-17 3.166924577347e-17 1.439162179326e-17 7.751438016931e-1 2.117282433504e-18 -3.920230127900e-17 2.039219574524e-17 -9.787332472204e-18 7.751438016930e-1 1.258309311701e-19</array>
              </list>
              <list dictRef="molecularOrbital" id="molecularOrbital.16">
                <scalar dataType="xsd:double" dictRef="orbitalEnergy">1.774005927587e0</scalar>
                <scalar dataType="xsd:string" dictRef="orbitalSymmetry">a1</scalar>
                <scalar dataType="xsd:double" dictRef="orbitalOccupancy">0.000000000000e0</scalar>
                <array size="25" dataType="xsd:double" dictRef="aoVector">-6.238001341124e-1 -1.216948337458e0 2.929973121626e0 1.963419366668e-16 -4.796166546347e-17 4.650644206534e-2 1.692234074139e-16 -5.777906281920e-17 -1.072971691948e0 -2.436012496922e-1 -5.988832251904e-16 -2.395774822820e-16 -9.031447363747e-2 1.112717809167e-16 -3.707565817055e-1 -7.602018132331e-1 -3.455319548112e-1 -3.530513981635e-1 1.153431916068e-15 2.930260931389e-1 -7.602018132331e-1 -3.455319548112e-1 3.530513981635e-1 -1.112515507516e-15 2.930260931389e-1</array>
              </list>
              <list dictRef="molecularOrbital" id="molecularOrbital.17">
                <scalar dataType="xsd:double" dictRef="orbitalEnergy">1.890023150096e0</scalar>
                <scalar dataType="xsd:string" dictRef="orbitalSymmetry">b1</scalar>
                <scalar dataType="xsd:double" dictRef="orbitalOccupancy">0.000000000000e0</scalar>
                <array size="25" dataType="xsd:double" dictRef="aoVector">-7.037932065876e-17 -1.204731105665e-16 3.072578170765e-16 -1.126643386940e-1 1.106312442623e-17 -4.237855694880e-17 1.043253809091e0 1.054878699048e-17 8.048978419692e-17 -2.685002254540e-17 1.396326641035e-16 4.142380938759e-2 -2.117243487289e-17 -7.655246979385e-19 -3.466997202889e-17 4.610049173076e-1 1.158635624021e-1 -4.443348901651e-1 -4.266581665328e-16 6.742934898968e-1 -4.610049173076e-1 -1.158635624021e-1 -4.443348901651e-1 4.277608084127e-16 -6.742934898968e-1</array>
              </list>
              <list dictRef="molecularOrbital" id="molecularOrbital.18">
                <scalar dataType="xsd:double" dictRef="orbitalEnergy">2.441454202691e0</scalar>
                <scalar dataType="xsd:string" dictRef="orbitalSymmetry">a1</scalar>
                <scalar dataType="xsd:double" dictRef="orbitalOccupancy">0.000000000000e0</scalar>
                <array size="25" dataType="xsd:double" dictRef="aoVector">1.801261638521e-1 4.489505994407e-1 9.476258811837e-1 1.156301483883e-16 9.267689365398e-17 -6.394496431833e-1 -4.278085774855e-16 2.393854672196e-17 -2.595898242484e-1 -4.004363274552e-2 -3.664056439335e-17 6.726132706653e-17 3.357934479122e-1 -3.567022309718e-18 2.726957936948e-2 -5.525252506946e-1 -1.835475656749e-1 -8.387403278403e-1 1.149642727817e-16 -4.693865860760e-1 -5.525252506946e-1 -1.835475656749e-1 8.387403278403e-1 -1.093948024828e-16 -4.693865860760e-1</array>
              </list>
              <list dictRef="molecularOrbital" id="molecularOrbital.19">
                <scalar dataType="xsd:double" dictRef="orbitalEnergy">2.461132622378e0</scalar>
                <scalar dataType="xsd:string" dictRef="orbitalSymmetry">b1</scalar>
                <scalar dataType="xsd:double" dictRef="orbitalOccupancy">0.000000000000e0</scalar>
                <array size="25" dataType="xsd:double" dictRef="aoVector">2.106565187327e-16 4.027901638897e-16 -9.178096201514e-16 8.568630483253e-1 -1.470969813411e-16 2.218368906581e-17 2.510224442379e-1 -1.145725918088e-16 2.950989158664e-16 1.241482900624e-16 -4.954793478274e-17 2.488542846588e-1 3.665478810425e-18 1.020804849643e-17 1.227763643875e-16 3.277577757132e-1 3.289803137287e-1 7.016196964597e-1 1.261210835348e-16 5.802978776470e-1 -3.277577757132e-1 -3.289803137287e-1 7.016196964597e-1 -1.388172795496e-16 -5.802978776470e-1</array>
              </list>
              <list dictRef="molecularOrbital" id="molecularOrbital.20">
                <scalar dataType="xsd:double" dictRef="orbitalEnergy">3.242612221027e0</scalar>
                <scalar dataType="xsd:string" dictRef="orbitalSymmetry">b2</scalar>
                <scalar dataType="xsd:double" dictRef="orbitalOccupancy">0.000000000000e0</scalar>
                <array size="25" dataType="xsd:double" dictRef="aoVector">3.942446167191e-17 9.085561964525e-17 -1.378141778313e-16 -9.502042379083e-17 1.389022999095e-2 -5.602143865891e-18 -2.807190045073e-16 -2.931349420826e-1 4.887983298372e-17 -1.536216974332e-17 -1.719350420398e-15 5.054132510190e-16 -2.236262841648e-17 1.789342609324e0 3.042093135233e-17 -2.011429130687e-16 -6.320814975760e-17 -1.285265723887e-16 3.755612244927e-1 -1.071184755077e-16 2.766181297956e-16 8.766260944960e-17 -1.594841225941e-16 3.755612244927e-1 8.793326907594e-17</array>
              </list>
              <list dictRef="molecularOrbital" id="molecularOrbital.21">
                <scalar dataType="xsd:double" dictRef="orbitalEnergy">3.358599963802e0</scalar>
                <scalar dataType="xsd:string" dictRef="orbitalSymmetry">a2</scalar>
                <scalar dataType="xsd:double" dictRef="orbitalOccupancy">0.000000000000e0</scalar>
                <array size="25" dataType="xsd:double" dictRef="aoVector">-7.816556828643e-17 -1.852912889388e-16 2.321497115839e-16 1.871105771493e-17 -1.266570824976e-16 7.660746423143e-18 4.010697445534e-17 -4.590191886780e-16 -1.080675466851e-16 -2.218237067606e-17 1.853960600377e0 -7.719862408820e-17 5.998740134888e-17 1.694371726450e-15 2.415747304437e-17 -3.276084664710e-17 -2.186496700265e-17 -5.715433210812e-18 3.755373665911e-1 6.613900087033e-17 -1.068065413297e-16 -4.279039159542e-17 5.104395460945e-17 -3.755373665911e-1 3.240688836551e-17</array>
              </list>
              <list dictRef="molecularOrbital" id="molecularOrbital.22">
                <scalar dataType="xsd:double" dictRef="orbitalEnergy">3.449382226778e0</scalar>
                <scalar dataType="xsd:string" dictRef="orbitalSymmetry">a1</scalar>
                <scalar dataType="xsd:double" dictRef="orbitalOccupancy">0.000000000000e0</scalar>
                <array size="25" dataType="xsd:double" dictRef="aoVector">-8.206291938855e-2 -1.232383339099e-1 7.869168385120e-1 7.099478863952e-17 2.785146907021e-17 -6.602163096012e-2 1.237860698292e-16 1.352426661322e-17 -5.962707677928e-1 -5.069879368589e-1 -4.592796950436e-17 4.469843534504e-17 -5.949308133440e-1 -4.168572991619e-17 1.049702853260e0 -4.044775561691e-1 -6.913875533315e-2 -4.163455252809e-1 4.796581881427e-17 2.734721458859e-1 -4.044775561691e-1 -6.913875533315e-2 4.163455252809e-1 -6.334730444811e-17 2.734721458859e-1</array>
              </list>
              <list dictRef="molecularOrbital" id="molecularOrbital.23">
                <scalar dataType="xsd:double" dictRef="orbitalEnergy">3.923133011538e0</scalar>
                <scalar dataType="xsd:string" dictRef="orbitalSymmetry">a1</scalar>
                <scalar dataType="xsd:double" dictRef="orbitalOccupancy">0.000000000000e0</scalar>
                <array size="25" dataType="xsd:double" dictRef="aoVector">-1.034266375689e-1 -4.667899847057e-2 2.195304172571e0 8.066182477878e-17 2.694518104941e-17 -3.658294666318e-1 -3.064047422472e-16 2.740030542773e-18 -7.555284006847e-1 1.021598805901e0 9.468686639717e-17 1.116794836009e-16 -1.043076686957e0 -7.149134490450e-20 -1.928043337786e-1 -1.147527134248e0 -1.913080443315e-1 -6.105883783767e-1 -7.506213334759e-17 -4.979701976319e-1 -1.147527134248e0 -1.913080443315e-1 6.105883783767e-1 7.677765692635e-17 -4.979701976319e-1</array>
              </list>
              <list dictRef="molecularOrbital" id="molecularOrbital.24">
                <scalar dataType="xsd:double" dictRef="orbitalEnergy">4.096240422494e0</scalar>
                <scalar dataType="xsd:string" dictRef="orbitalSymmetry">b1</scalar>
                <scalar dataType="xsd:double" dictRef="orbitalOccupancy">0.000000000000e0</scalar>
                <array size="25" dataType="xsd:double" dictRef="aoVector">1.626698397044e-16 2.123778137647e-16 -1.714596489742e-15 -4.579022580879e-1 -7.558428686855e-17 6.062105506821e-17 -1.182567071491e0 1.325833839669e-17 7.653077033940e-16 -3.175519622470e-16 5.511095031278e-17 2.258077891759e0 4.992784396026e-16 -3.962297332416e-16 7.709341572329e-17 -1.069027654973e0 -2.837342329319e-1 -6.215697053928e-1 -4.763004858246e-17 -4.223627884705e-1 1.069027654973e0 2.837342329319e-1 -6.215697053928e-1 -1.267620076619e-16 4.223627884705e-1</array>
              </list>
              <list dictRef="molecularOrbital" id="molecularOrbital.25">
                <scalar dataType="xsd:double" dictRef="orbitalEnergy">5.977997650965e0</scalar>
                <scalar dataType="xsd:string" dictRef="orbitalSymmetry">a1</scalar>
                <scalar dataType="xsd:double" dictRef="orbitalOccupancy">0.000000000000e0</scalar>
                <array size="25" dataType="xsd:double" dictRef="aoVector">3.257628918358e-1 1.658769293977e0 1.425179268965e0 1.488404691861e-17 1.778880934834e-17 1.739671535496e-1 -5.187774329609e-16 1.309769725521e-17 2.957670531691e-2 -1.622452220873e0 3.917891183130e-17 2.147676780462e-16 -1.352105447241e0 -2.027075280940e-17 -1.464755073173e0 2.590559665628e-1 -1.879177345176e-1 2.339996256942e-1 6.150003954295e-17 1.745196684480e-1 2.590559665628e-1 -1.879177345176e-1 -2.339996256942e-1 -6.824176704481e-17 1.745196684480e-1</array>
              </list>
            </list>
            <!--scf status ok-->
            <!--closing module scf-->
          </module>
          <property dictRef="nwchem:cpuTime">
            <scalar dataType="xsd:double" units="unit:none">9.798500000000e-2</scalar>
          </property>
          <property dictRef="nwchem:wallTime">
            <scalar dataType="xsd:double" units="unit:none">1.215660000000e-1</scalar>
          </property>
          <property dictRef="nwchem:totalEnergy">
            <scalar dataType="xsd:double" units="unit:none">-7.602529777749e1</scalar>
          </property>
          <!--task_energy status ok-->
          <!--closing module task_energy-->
        </module>
        <module title="task_gradient" dictRef="nwchem:task_gradient">
          <module title="scf" dictRef="nwchem:scf">
            <list dictRef="compchem:basisSet" id="aoBasis">
              <list dictRef="compchem:basisSetContractions" id="basisSetContractions.1">
                <scalar dataType="xsd:string" dictRef="compchem:atomType">o</scalar>
                <scalar dataType="xsd:string" dictRef="compchem:elementType">O</scalar>
                <scalar dataType="xsd:string" dictRef="compchem:basisSetType">orbitalBasis</scalar>
                <scalar dataType="xsd:string" dictRef="compchem:basisSetTitle">cc-pvdz</scalar>
                <scalar dataType="xsd:string" dictRef="compchem:basisSetHarmonicType">cartesian</scalar>
                <list dictRef="compchem:basisSetContraction" id="basisSetContraction.1">
                  <scalar dataType="xsd:string" dictRef="compchem:basisSetShell">s</scalar>
                  <array size="8" dataType="xsd:double" dictRef="compchem:basisSetExponent">1.172000000000e4 1.759000000000e3 4.008000000000e2 1.137000000000e2 3.703000000000e1 1.327000000000e1 5.025000000000e0 1.013000000000e0</array>
                  <array size="8" dataType="xsd:double" dictRef="compchem:basisSetCoefficient">7.100000000000e-4 5.470000000000e-3 2.783700000000e-2 1.048000000000e-1 2.830620000000e-1 4.487190000000e-1 2.709520000000e-1 1.545800000000e-2</array>
                </list>
                <list dictRef="compchem:basisSetContraction" id="basisSetContraction.2">
                  <scalar dataType="xsd:string" dictRef="compchem:basisSetShell">s</scalar>
                  <array size="8" dataType="xsd:double" dictRef="compchem:basisSetExponent">1.172000000000e4 1.759000000000e3 4.008000000000e2 1.137000000000e2 3.703000000000e1 1.327000000000e1 5.025000000000e0 1.013000000000e0</array>
                  <array size="8" dataType="xsd:double" dictRef="compchem:basisSetCoefficient">-1.600000000000e-4 -1.263000000000e-3 -6.267000000000e-3 -2.571600000000e-2 -7.092400000000e-2 -1.654110000000e-1 -1.169550000000e-1 5.573680000000e-1</array>
                </list>
                <list dictRef="compchem:basisSetContraction" id="basisSetContraction.3">
                  <scalar dataType="xsd:string" dictRef="compchem:basisSetShell">s</scalar>
                  <array size="1" dataType="xsd:double" dictRef="compchem:basisSetExponent">3.023000000000e-1</array>
                  <array size="1" dataType="xsd:double" dictRef="compchem:basisSetCoefficient">1.000000000000e0</array>
                </list>
                <list dictRef="compchem:basisSetContraction" id="basisSetContraction.4">
                  <scalar dataType="xsd:string" dictRef="compchem:basisSetShell">p</scalar>
                  <array size="3" dataType="xsd:double" dictRef="compchem:basisSetExponent">1.770000000000e1 3.854000000000e0 1.046000000000e0</array>
                  <array size="3" dataType="xsd:double" dictRef="compchem:basisSetCoefficient">4.301800000000e-2 2.289130000000e-1 5.087280000000e-1</array>
                </list>
                <list dictRef="compchem:basisSetContraction" id="basisSetContraction.5">
                  <scalar dataType="xsd:string" dictRef="compchem:basisSetShell">p</scalar>
                  <array size="1" dataType="xsd:double" dictRef="compchem:basisSetExponent">2.753000000000e-1</array>
                  <array size="1" dataType="xsd:double" dictRef="compchem:basisSetCoefficient">1.000000000000e0</array>
                </list>
                <list dictRef="compchem:basisSetContraction" id="basisSetContraction.6">
                  <scalar dataType="xsd:string" dictRef="compchem:basisSetShell">d</scalar>
                  <array size="1" dataType="xsd:double" dictRef="compchem:basisSetExponent">1.185000000000e0</array>
                  <array size="1" dataType="xsd:double" dictRef="compchem:basisSetCoefficient">1.000000000000e0</array>
                </list>
              </list>
              <list dictRef="compchem:basisSetContractions" id="basisSetContractions.2">
                <scalar dataType="xsd:string" dictRef="compchem:atomType">h</scalar>
                <scalar dataType="xsd:string" dictRef="compchem:elementType">H</scalar>
                <scalar dataType="xsd:string" dictRef="compchem:basisSetType">orbitalBasis</scalar>
                <scalar dataType="xsd:string" dictRef="compchem:basisSetTitle">cc-pvdz</scalar>
                <scalar dataType="xsd:string" dictRef="compchem:basisSetHarmonicType">cartesian</scalar>
                <list dictRef="compchem:basisSetContraction" id="basisSetContraction.7">
                  <scalar dataType="xsd:string" dictRef="compchem:basisSetShell">s</scalar>
                  <array size="3" dataType="xsd:double" dictRef="compchem:basisSetExponent">1.301000000000e1 1.962000000000e0 4.446000000000e-1</array>
                  <array size="3" dataType="xsd:double" dictRef="compchem:basisSetCoefficient">1.968500000000e-2 1.379770000000e-1 4.781480000000e-1</array>
                </list>
                <list dictRef="compchem:basisSetContraction" id="basisSetContraction.8">
                  <scalar dataType="xsd:string" dictRef="compchem:basisSetShell">s</scalar>
                  <array size="1" dataType="xsd:double" dictRef="compchem:basisSetExponent">1.220000000000e-1</array>
                  <array size="1" dataType="xsd:double" dictRef="compchem:basisSetCoefficient">1.000000000000e0</array>
                </list>
                <list dictRef="compchem:basisSetContraction" id="basisSetContraction.9">
                  <scalar dataType="xsd:string" dictRef="compchem:basisSetShell">p</scalar>
                  <array size="1" dataType="xsd:double" dictRef="compchem:basisSetExponent">7.270000000000e-1</array>
                  <array size="1" dataType="xsd:double" dictRef="compchem:basisSetCoefficient">1.000000000000e0</array>
                </list>
              </list>
            </list>
            <property dictRef="nwchem:totalEnergy">
              <scalar dataType="xsd:double" units="unit:none">-7.600760433886e1</scalar>
            </property>
            <property dictRef="nwchem:orbitalGradientNorm">
              <scalar dataType="xsd:double" units="unit:none">3.177691400099e-1</scalar>
            </property>
            <property dictRef="nwchem:totalEnergy">
              <scalar dataType="xsd:double" units="unit:none">-7.601335380869e1</scalar>
            </property>
            <property dictRef="nwchem:orbitalGradientNorm">
              <scalar dataType="xsd:double" units="unit:none">8.689435527890e-2</scalar>
            </property>
            <property dictRef="nwchem:totalEnergy">
              <scalar dataType="xsd:double" units="unit:none">-7.601377605580e1</scalar>
            </property>
            <property dictRef="nwchem:orbitalGradientNorm">
              <scalar dataType="xsd:double" units="unit:none">4.384929225076e-3</scalar>
            </property>
            <property dictRef="nwchem:totalEnergy">
              <scalar dataType="xsd:double" units="unit:none">-7.601377882425e1</scalar>
            </property>
            <property dictRef="nwchem:orbitalGradientNorm">
              <scalar dataType="xsd:double" units="unit:none">1.257565329041e-5</scalar>
            </property>
            <property dictRef="nwchem:totalEnergy">
              <scalar dataType="xsd:double" units="unit:none">-7.601377882425e1</scalar>
            </property>
            <property dictRef="nwchem:one-electronEnergy">
              <scalar dataType="xsd:double" units="unit:none">-1.246657064551e2</scalar>
            </property>
            <property dictRef="nwchem:two-electronEnergy">
              <scalar dataType="xsd:double" units="unit:none">3.858428339788e1</scalar>
            </property>
            <property dictRef="nwchem:nuclearRepulsionEnergy">
              <scalar dataType="xsd:double" units="unit:none">1.006764423299e1</scalar>
            </property>
            <property dictRef="nwchem:orbitalSymmetries">
              <array size="25" dataType="xsd:integer" units="unit:none">1 1 3 1 4 1 3 3 1 1 4 3 1 2 4 1 3 3 1 4 2 1 1 3 1</array>
            </property>
            <property dictRef="nwchem:total_mullikenAtomicCharges">
              <array size="3" dataType="xsd:double" units="unit:none">-1.987181849323e-1 9.935909246616e-2 9.935909246616e-2</array>
            </property>
            <property dictRef="nwchem:total_mullikenShellCharges">
              <array size="12" dataType="xsd:double" units="unit:none">2.002383348568e0 8.155246981193e-1 7.258514031592e-1 2.905250263512e0 1.726324093274e0 2.338437829949e-2 7.529880223242e-1 4.894501957857e-2 9.870786563105e-2 7.529880223242e-1 4.894501957857e-2 9.870786563105e-2</array>
            </property>
            <property dictRef="nwchem:totalDipole">
              <array size="3" dataType="xsd:double" units="unit:none">-6.158268339718e-16 -2.949080875401e-17 -7.654951653590e-1</array>
            </property>
            <property dictRef="nwchem:openShellDipole">
              <array size="3" dataType="xsd:double" units="unit:none">0.000000000000e0 0.000000000000e0 0.000000000000e0</array>
            </property>
            <property dictRef="nwchem:nuclearDipole">
              <array size="3" dataType="xsd:double" units="unit:none">0.000000000000e0 0.000000000000e0 -1.216412477111e0</array>
            </property>
            <property dictRef="nwchem:totalQuadrupole">
              <array size="6" dataType="xsd:double" units="unit:none">-3.149452051514e0 2.052657268839e-15 -6.964914756047e-16 -5.087068617310e0 9.836731465851e-16 -4.192637855305e0</array>
            </property>
            <property dictRef="nwchem:openShellQuadrupole">
              <array size="6" dataType="xsd:double" units="unit:none">0.000000000000e0 0.000000000000e0 0.000000000000e0 0.000000000000e0 0.000000000000e0 0.000000000000e0</array>
            </property>
            <property dictRef="nwchem:nuclearQuadrupole">
              <array size="6" dataType="xsd:double" units="unit:none">3.488497430074e0 0.000000000000e0 0.000000000000e0 0.000000000000e0 0.000000000000e0 1.720285532826e0</array>
            </property>
            <list dictRef="molecularOrbitals" id="prop_h2o_run.movecs">
              <array size="25" delimiter="|" dataType="xsd:string" id="aoDescriptions" dictRef="atomicOrbitalDescriptions">1 O  s          |1 O  s          |1 O  s          |1 O  px         |1 O  py         |1 O  pz         |1 O  px         |1 O  py         |1 O  pz         |1 O  dxx        |1 O  dxy        |1 O  dxz        |1 O  dyy        |1 O  dyz        |1 O  dzz        |2 H  s          |2 H  s          |2 H  px         |2 H  py         |2 H  pz         |3 H  s          |3 H  s          |3 H  px         |3 H  py         |3 H  pz         </array>
              <list dictRef="molecularOrbital" id="molecularOrbital.1">
                <scalar dataType="xsd:double" dictRef="orbitalEnergy">-2.053582531627e1</scalar>
                <scalar dataType="xsd:string" dictRef="orbitalSymmetry">a1</scalar>
                <scalar dataType="xsd:double" dictRef="orbitalOccupancy">2.000000000000e0</scalar>
                <array size="25" dataType="xsd:double" dictRef="aoVector">1.001215584372e0 2.702175956111e-3 -6.642498652913e-4 -7.115162003696e-20 6.757585337530e-20 -1.869625615650e-3 -8.137948443656e-20 -1.140694904878e-19 2.008738887843e-4 -9.398087427898e-4 2.829576847502e-19 7.069580879772e-20 -1.360155321132e-3 -2.895307217540e-20 -1.093292887462e-3 -5.699868583436e-4 1.939797718850e-4 -6.189212346214e-4 -6.378845600862e-19 -4.573335975411e-4 -5.699868583436e-4 1.939797718850e-4 6.189212346214e-4 5.790276092109e-19 -4.573335975411e-4</array>
              </list>
              <list dictRef="molecularOrbital" id="molecularOrbital.2">
                <scalar dataType="xsd:double" dictRef="orbitalEnergy">-1.382652101001e0</scalar>
                <scalar dataType="xsd:string" dictRef="orbitalSymmetry">a1</scalar>
                <scalar dataType="xsd:double" dictRef="orbitalOccupancy">2.000000000000e0</scalar>
                <array size="25" dataType="xsd:double" dictRef="aoVector">-1.266447623738e-2 4.305433018045e-1 3.064144624354e-1 1.290212343558e-36 -1.225371960695e-36 -9.466557405851e-2 1.475677086171e-36 2.068454162735e-36 2.667283286761e-2 7.520504116713e-3 -5.130951303425e-36 -1.281946990122e-36 -1.025589212183e-3 5.250142032638e-37 4.940889276275e-3 2.285421571896e-1 8.989588060732e-3 4.152467803694e-2 -1.529177015323e-33 2.063879151962e-2 2.285421571896e-1 8.989588060732e-3 -4.152467803694e-2 1.530244284971e-33 2.063879151962e-2</array>
              </list>
              <list dictRef="molecularOrbital" id="molecularOrbital.3">
                <scalar dataType="xsd:double" dictRef="orbitalEnergy">-7.510337412998e-1</scalar>
                <scalar dataType="xsd:string" dictRef="orbitalSymmetry">b1</scalar>
                <scalar dataType="xsd:double" dictRef="orbitalOccupancy">2.000000000000e0</scalar>
                <array size="25" dataType="xsd:double" dictRef="aoVector">-1.377393097724e-18 -9.715777749106e-18 -2.524463999950e-17 5.023640517899e-1 -1.332493931726e-17 5.837608353331e-18 1.922044436966e-1 -1.067897363788e-17 6.532828210320e-18 1.250855630155e-19 -8.637688694533e-20 -5.363912948757e-2 2.491267209981e-18 2.101319096482e-18 -2.370318600011e-19 -3.462762324585e-1 -7.299305425412e-2 -2.274319191212e-2 -9.880344430073e-20 -3.302386322528e-2 3.462762324585e-1 7.299305425412e-2 -2.274319191212e-2 -4.618191029663e-19 3.302386322528e-2</array>
              </list>
              <list dictRef="molecularOrbital" id="molecularOrbital.4">
                <scalar dataType="xsd:double" dictRef="orbitalEnergy">-5.788768225527e-1</scalar>
                <scalar dataType="xsd:string" dictRef="orbitalSymmetry">a1</scalar>
                <scalar dataType="xsd:double" dictRef="orbitalOccupancy">2.000000000000e0</scalar>
                <array size="25" dataType="xsd:double" dictRef="aoVector">-2.535868426521e-3 1.569547559990e-1 3.836700511090e-1 -3.065944523002e-17 -3.239970019052e-18 5.564916264799e-1 -2.418970291754e-17 -3.266999480902e-18 3.602847032179e-1 -1.712767511124e-3 -5.979800440875e-18 -2.393004592860e-18 7.768337699570e-3 2.984895470946e-18 -2.518622067002e-2 -2.004596695838e-1 -2.517449514382e-2 -2.951751050740e-2 8.442409393156e-18 1.255070957220e-2 -2.004596695838e-1 -2.517449514382e-2 2.951751050740e-2 -7.310941742256e-18 1.255070957220e-2</array>
              </list>
              <list dictRef="molecularOrbital" id="molecularOrbital.5">
                <scalar dataType="xsd:double" dictRef="orbitalEnergy">-5.001818485544e-1</scalar>
                <scalar dataType="xsd:string" dictRef="orbitalSymmetry">b2</scalar>
                <scalar dataType="xsd:double" dictRef="orbitalOccupancy">2.000000000000e0</scalar>
                <array size="25" dataType="xsd:double" dictRef="aoVector">8.578009322728e-17 2.395934872255e-16 -2.469227365381e-16 8.602951862949e-16 6.286858791113e-1 3.808504228719e-16 1.040885208899e-15 4.908507269445e-1 -7.537560184115e-16 1.025654909183e-16 5.171287825231e-16 2.985649249131e-16 1.323172302546e-16 -3.323312248711e-2 1.877689422811e-17 -9.255750343132e-17 2.740026086121e-15 5.017783866251e-17 3.425655657587e-2 2.324979607340e-16 -5.260044124419e-16 -2.617026697292e-15 7.943213856182e-17 3.425655657587e-2 1.408757828365e-16</array>
              </list>
              <list dictRef="molecularOrbital" id="molecularOrbital.6">
                <scalar dataType="xsd:double" dictRef="orbitalEnergy">1.966704306664e-1</scalar>
                <scalar dataType="xsd:string" dictRef="orbitalSymmetry">a1</scalar>
                <scalar dataType="xsd:double" dictRef="orbitalOccupancy">0.000000000000e0</scalar>
                <array size="25" dataType="xsd:double" dictRef="aoVector">-5.609249249445e-2 8.093690539308e-2 1.139543968338e0 -2.448379883108e-17 -5.984096114441e-17 -1.568647036359e-1 -7.387679174338e-18 -4.210039233860e-17 -2.937479421262e-1 -2.295715907276e-2 7.319617420205e-19 2.308388290707e-18 -4.363039858433e-2 2.775656938798e-18 -2.338675988553e-2 -4.151627304066e-2 -8.702569199032e-1 -1.777822379343e-2 -4.250356360692e-18 -1.421915416951e-2 -4.151627304066e-2 -8.702569199032e-1 1.777822379343e-2 -4.491054692624e-19 -1.421915416951e-2</array>
              </list>
              <list dictRef="molecularOrbital" id="molecularOrbital.7">
                <scalar dataType="xsd:double" dictRef="orbitalEnergy">2.661391961124e-1</scalar>
                <scalar dataType="xsd:string" dictRef="orbitalSymmetry">b1</scalar>
                <scalar dataType="xsd:double" dictRef="orbitalOccupancy">0.000000000000e0</scalar>
                <array size="25" dataType="xsd:double" dictRef="aoVector">-5.611461560980e-18 -1.083877124578e-16 -1.990055077102e-17 2.590990318504e-1 -1.185649597113e-15 3.020785339323e-17 6.712553714602e-1 -9.082359739149e-16 -1.316115436186e-17 -3.145924170179e-18 4.190102740817e-21 -4.631738733357e-2 -1.747202074169e-18 6.516167352403e-17 -2.973568698024e-18 1.116595688833e-2 1.598705019845e0 2.597478220467e-2 -6.379269137731e-17 2.421484943310e-2 -1.116595688833e-2 -1.598705019845e0 2.597478220468e-2 -6.376137898130e-17 -2.421484943310e-2</array>
              </list>
              <list dictRef="molecularOrbital" id="molecularOrbital.8">
                <scalar dataType="xsd:double" dictRef="orbitalEnergy">8.621459019189e-1</scalar>
                <scalar dataType="xsd:string" dictRef="orbitalSymmetry">b1</scalar>
                <scalar dataType="xsd:double" dictRef="orbitalOccupancy">0.000000000000e0</scalar>
                <array size="25" dataType="xsd:double" dictRef="aoVector">-5.749987567844e-18 1.043575659932e-17 6.262910420249e-17 2.328667886703e-1 -2.001383439573e-16 1.613320640190e-17 6.449849419583e-1 -1.562593576299e-16 2.758038006344e-18 -9.895150249134e-19 -1.648872294335e-31 1.984715487288e-1 -1.459197296841e-18 1.057956337194e-17 -1.967910177715e-18 9.614974845497e-1 -5.271425486444e-1 -9.769038574658e-2 -1.090536741889e-17 -1.821335657725e-1 -9.614974845497e-1 5.271425486444e-1 -9.769038574658e-2 -1.090536741889e-17 1.821335657725e-1</array>
              </list>
              <list dictRef="molecularOrbital" id="molecularOrbital.9">
                <scalar dataType="xsd:double" dictRef="orbitalEnergy">9.323969355016e-1</scalar>
                <scalar dataType="xsd:string" dictRef="orbitalSymmetry">a1</scalar>
                <scalar dataType="xsd:double" dictRef="orbitalOccupancy">0.000000000000e0</scalar>
                <array size="25" dataType="xsd:double" dictRef="aoVector">-2.921834174403e-2 -2.098353142662e-1 2.898438552351e-1 2.969152084397e-17 3.878412355172e-17 3.333599248594e-1 -1.198809225419e-17 2.898140943864e-17 -1.054096248168e-1 1.095684018497e-1 -3.089507711026e-19 -7.488213776799e-18 -9.223532801213e-2 -2.049785622088e-18 1.052644258885e-2 6.921848213139e-1 -4.864823429238e-1 -3.700326228146e-1 2.536645583607e-18 -5.923049454447e-2 6.921848213139e-1 -4.864823429238e-1 3.700326228146e-1 1.579686720039e-18 -5.923049454447e-2</array>
              </list>
              <list dictRef="molecularOrbital" id="molecularOrbital.10">
                <scalar dataType="xsd:double" dictRef="orbitalEnergy">1.149595624605e0</scalar>
                <scalar dataType="xsd:string" dictRef="orbitalSymmetry">a1</scalar>
                <scalar dataType="xsd:double" dictRef="orbitalOccupancy">0.000000000000e0</scalar>
                <array size="25" dataType="xsd:double" dictRef="aoVector">-3.332821215496e-2 -1.542753556057e-1 -7.789176773480e-1 -1.983456071603e-18 2.882741642875e-16 -7.163274949179e-1 8.031063556115e-17 2.250719919141e-16 1.381296604769e0 -5.019488303858e-2 2.371946512385e-31 2.437604546011e-17 -5.480482384072e-2 -1.523853315296e-17 -5.879426785244e-2 6.913498950568e-1 8.280695465982e-2 1.088499173448e-1 1.570781298959e-17 1.756014917873e-1 6.913498950568e-1 8.280695465982e-2 -1.088499173448e-1 1.570781298959e-17 1.756014917873e-1</array>
              </list>
              <list dictRef="molecularOrbital" id="molecularOrbital.11">
                <scalar dataType="xsd:double" dictRef="orbitalEnergy">1.194491631559e0</scalar>
                <scalar dataType="xsd:string" dictRef="orbitalSymmetry">b2</scalar>
                <scalar dataType="xsd:double" dictRef="orbitalOccupancy">0.000000000000e0</scalar>
                <array size="25" dataType="xsd:double" dictRef="aoVector">2.376771858474e-19 -3.619761364004e-19 -2.936244232807e-18 -2.572298697794e-18 -9.524583930085e-1 7.437811774384e-19 -6.644185994170e-18 1.097976710771e0 7.853912234365e-19 1.439065931617e-19 2.984907006239e-32 4.591823195167e-19 5.558291842384e-20 1.096469121562e-2 7.024644128034e-20 4.946259391060e-19 -1.373605602128e-17 -4.800439447872e-19 -8.242888306204e-2 -2.410193125196e-19 7.031048436027e-19 1.789330238053e-17 -3.307542672505e-20 -8.242888306204e-2 2.369083699508e-19</array>
              </list>
              <list dictRef="molecularOrbital" id="molecularOrbital.12">
                <scalar dataType="xsd:double" dictRef="orbitalEnergy">1.249913259797e0</scalar>
                <scalar dataType="xsd:string" dictRef="orbitalSymmetry">b1</scalar>
                <scalar dataType="xsd:double" dictRef="orbitalOccupancy">0.000000000000e0</scalar>
                <array size="25" dataType="xsd:double" dictRef="aoVector">4.045829581509e-17 5.473700727393e-17 2.267035204320e-16 -6.979359767253e-1 1.214628466261e-16 1.664272565807e-16 1.848623087779e0 9.483293413151e-17 -3.665454127280e-16 4.200540289046e-18 9.911328736176e-32 -1.151946454835e-1 1.980818684960e-17 -6.420678105995e-18 1.360421156729e-17 4.235570561859e-1 9.699759299150e-1 2.912191016829e-1 6.618406768090e-18 2.177485878063e-1 -4.235570561859e-1 -9.699759299150e-1 2.912191016829e-1 6.618406768090e-18 -2.177485878063e-1</array>
              </list>
              <list dictRef="molecularOrbital" id="molecularOrbital.13">
                <scalar dataType="xsd:double" dictRef="orbitalEnergy">1.432807945031e0</scalar>
                <scalar dataType="xsd:string" dictRef="orbitalSymmetry">a1</scalar>
                <scalar dataType="xsd:double" dictRef="orbitalOccupancy">0.000000000000e0</scalar>
                <array size="25" dataType="xsd:double" dictRef="aoVector">-2.867454801525e-1 -6.476848957871e-1 1.291876245681e0 4.662913887291e-17 2.384457727269e-16 -1.426532321568e-2 -2.721079488932e-16 1.883640790923e-16 4.533383394132e-1 -1.418910444981e-1 2.559256728260e-17 7.159861493013e-17 -1.651106493170e-1 -2.199919250429e-17 -3.483693784441e-2 1.499144325401e-1 -3.292881367645e-1 2.198245750976e-1 8.810350482072e-18 -5.804933883310e-1 1.499144325401e-1 -3.292881367645e-1 -2.198245750976e-1 1.073107322938e-17 -5.804933883310e-1</array>
              </list>
              <list dictRef="molecularOrbital" id="molecularOrbital.14">
                <scalar dataType="xsd:double" dictRef="orbitalEnergy">1.495413802776e0</scalar>
                <scalar dataType="xsd:string" dictRef="orbitalSymmetry">a2</scalar>
                <scalar dataType="xsd:double" dictRef="orbitalOccupancy">0.000000000000e0</scalar>
                <array size="25" dataType="xsd:double" dictRef="aoVector">1.120993221642e-17 3.206576599232e-17 3.573094392466e-17 -1.098658493327e-18 -2.570420984641e-17 -1.238874622454e-17 -2.770285059050e-19 -1.339971779229e-16 -1.399782487690e-17 -3.326422656997e-18 1.989453733768e-1 2.812821797281e-19 -6.053460783050e-18 -2.167932266878e-17 3.223167127274e-18 -3.117860667615e-17 -1.275805349497e-18 -2.784623980558e-17 -6.958675078935e-1 -8.382023805912e-18 -2.939584593402e-17 -3.373490400804e-19 2.547755985279e-17 6.958675078935e-1 -7.082586904992e-18</array>
              </list>
              <list dictRef="molecularOrbital" id="molecularOrbital.15">
                <scalar dataType="xsd:double" dictRef="orbitalEnergy">1.709878505981e0</scalar>
                <scalar dataType="xsd:string" dictRef="orbitalSymmetry">b2</scalar>
                <scalar dataType="xsd:double" dictRef="orbitalOccupancy">0.000000000000e0</scalar>
                <array size="25" dataType="xsd:double" dictRef="aoVector">1.049246348128e-17 2.532673916961e-17 2.076988996282e-17 -1.536427912746e-17 -1.936767764086e-1 -1.512917597125e-17 7.870381739598e-18 -5.758103140261e-1 -6.199211101911e-18 -2.727414248553e-18 -1.759216952244e-16 -2.892092703923e-17 -6.707467521422e-18 -2.650833945716e-1 3.982246373705e-18 -1.432671877147e-17 -6.719556002319e-18 -2.860309721328e-17 7.852321788859e-1 -2.066357276596e-17 -1.980129628766e-17 3.109884886759e-18 6.112018284279e-18 7.852321788859e-1 -3.437647006412e-18</array>
              </list>
              <list dictRef="molecularOrbital" id="molecularOrbital.16">
                <scalar dataType="xsd:double" dictRef="orbitalEnergy">1.757609280278e0</scalar>
                <scalar dataType="xsd:string" dictRef="orbitalSymmetry">a1</scalar>
                <scalar dataType="xsd:double" dictRef="orbitalOccupancy">0.000000000000e0</scalar>
                <array size="25" dataType="xsd:double" dictRef="aoVector">-6.462693174224e-1 -1.256564708550e0 3.311704048632e0 -1.416442444619e-16 5.035793206279e-19 -1.253990086964e-1 6.910520186672e-16 -1.735935231579e-18 -1.071155534158e0 -2.710466291394e-1 7.949092304547e-20 -3.763658274647e-17 -8.691001913391e-2 -1.503668745378e-18 -3.485073614537e-1 -8.935690154866e-1 -3.997640900711e-1 -3.115289412924e-1 3.994041947557e-18 2.187969976964e-1 -8.935690154866e-1 -3.997640900711e-1 3.115289412924e-1 4.057602981362e-18 2.187969976964e-1</array>
              </list>
              <list dictRef="molecularOrbital" id="molecularOrbital.17">
                <scalar dataType="xsd:double" dictRef="orbitalEnergy">2.023052010920e0</scalar>
                <scalar dataType="xsd:string" dictRef="orbitalSymmetry">b1</scalar>
                <scalar dataType="xsd:double" dictRef="orbitalOccupancy">0.000000000000e0</scalar>
                <array size="25" dataType="xsd:double" dictRef="aoVector">9.059343769727e-17 1.718174856535e-16 -5.271826398595e-16 2.666064452552e-2 -8.157214444057e-18 -6.043995491632e-17 9.513189832626e-1 -6.113535084812e-18 2.994692225176e-16 3.463036580424e-17 -5.029130601767e-20 7.016902654410e-2 6.676250130848e-18 5.967224241440e-19 3.739351943328e-17 4.081146082161e-1 1.029018852158e-1 -5.599733562580e-1 -7.469939144789e-19 6.854460406265e-1 -4.081146082161e-1 -1.029018852158e-1 -5.599733562580e-1 -1.098809945113e-18 -6.854460406265e-1</array>
              </list>
              <list dictRef="molecularOrbital" id="molecularOrbital.18">
                <scalar dataType="xsd:double" dictRef="orbitalEnergy">2.669953432662e0</scalar>
                <scalar dataType="xsd:string" dictRef="orbitalSymmetry">b1</scalar>
                <scalar dataType="xsd:double" dictRef="orbitalOccupancy">0.000000000000e0</scalar>
                <array size="25" dataType="xsd:double" dictRef="aoVector">4.049954022298e-17 6.416486843921e-17 1.246784548933e-16 9.412210192740e-1 -1.496246237123e-16 -1.278762382335e-16 1.622182074101e-1 -1.247124771005e-16 -7.700467198474e-17 2.539404721175e-17 -5.476792651814e-18 3.720447956222e-1 4.358290127165e-17 -7.356270327372e-18 4.710556318368e-17 4.420779843449e-1 3.136845822255e-1 7.557776704657e-1 5.422918623015e-18 6.016993595508e-1 -4.420779843449e-1 -3.136845822255e-1 7.557776704657e-1 9.530675757247e-18 -6.016993595508e-1</array>
              </list>
              <list dictRef="molecularOrbital" id="molecularOrbital.19">
                <scalar dataType="xsd:double" dictRef="orbitalEnergy">2.680701320219e0</scalar>
                <scalar dataType="xsd:string" dictRef="orbitalSymmetry">a1</scalar>
                <scalar dataType="xsd:double" dictRef="orbitalOccupancy">0.000000000000e0</scalar>
                <array size="25" dataType="xsd:double" dictRef="aoVector">3.974348465302e-1 8.164868889738e-1 6.629077289330e-1 -1.380969518642e-16 5.464969951678e-17 -7.411616132095e-1 -3.682161024691e-16 4.973080650413e-17 -1.497449664067e-1 -7.271815563567e-2 -4.228347542988e-18 -5.109029514663e-17 4.549457470716e-1 1.690817594751e-18 5.972917725267e-2 -6.153584543037e-1 -1.292885885556e-1 -7.939602057276e-1 4.530634984068e-18 -5.548734583597e-1 -6.153584543037e-1 -1.292885885556e-1 7.939602057276e-1 -2.504903924815e-17 -5.548734583597e-1</array>
              </list>
              <list dictRef="molecularOrbital" id="molecularOrbital.20">
                <scalar dataType="xsd:double" dictRef="orbitalEnergy">3.351133393719e0</scalar>
                <scalar dataType="xsd:string" dictRef="orbitalSymmetry">b2</scalar>
                <scalar dataType="xsd:double" dictRef="orbitalOccupancy">0.000000000000e0</scalar>
                <array size="25" dataType="xsd:double" dictRef="aoVector">-2.257076127892e-20 1.290202825039e-17 5.532401525500e-17 -1.404894616114e-16 -4.031619256675e-2 -3.628717179376e-18 -2.725761592673e-16 -3.714035861107e-1 -1.861823581877e-17 -3.208770342240e-17 -1.863298311965e-15 4.990420006013e-16 -3.438231354672e-17 1.852016993788e0 9.907788792072e-18 -3.098280028400e-16 -7.574724662263e-17 -1.530091095747e-16 4.638807679556e-1 -1.009058737269e-16 2.838918303774e-16 6.254667369151e-17 -1.345104579487e-16 4.638807679556e-1 1.115847945002e-16</array>
              </list>
              <list dictRef="molecularOrbital" id="molecularOrbital.21">
                <scalar dataType="xsd:double" dictRef="orbitalEnergy">3.432470164307e0</scalar>
                <scalar dataType="xsd:string" dictRef="orbitalSymmetry">a2</scalar>
                <scalar dataType="xsd:double" dictRef="orbitalOccupancy">0.000000000000e0</scalar>
                <array size="25" dataType="xsd:double" dictRef="aoVector">3.529002203419e-18 8.359143569172e-18 -1.547820119311e-17 2.805758929128e-18 -2.201784419571e-16 1.233637321105e-18 4.850075238903e-19 -5.459169678047e-16 -4.919856986711e-18 1.795150464159e-18 1.916396448985e0 1.105747026941e-18 2.039219314924e-18 1.793306465348e-15 3.741607499748e-19 -8.459393404330e-19 5.020222846710e-18 -5.595885895563e-19 4.331918726751e-1 8.988537272055e-18 -3.461062268380e-18 3.157823067765e-18 5.050934417577e-18 -4.331918726751e-1 5.413304203213e-18</array>
              </list>
              <list dictRef="molecularOrbital" id="molecularOrbital.22">
                <scalar dataType="xsd:double" dictRef="orbitalEnergy">3.608899964187e0</scalar>
                <scalar dataType="xsd:string" dictRef="orbitalSymmetry">a1</scalar>
                <scalar dataType="xsd:double" dictRef="orbitalOccupancy">0.000000000000e0</scalar>
                <array size="25" dataType="xsd:double" dictRef="aoVector">-6.799124454066e-2 -9.830137001972e-2 8.961058482309e-1 1.244487052519e-17 2.774594371842e-17 -1.364668430269e-1 -4.468878203891e-16 3.267459549607e-17 -7.003029145921e-1 -6.447167925796e-1 -1.422523291309e-18 2.055054426144e-17 -5.200319928144e-1 -4.601018048926e-17 1.123616845565e0 -5.028139673179e-1 -6.749610284705e-2 -4.405241463840e-1 -9.783913948068e-18 3.249443380319e-1 -5.028139673179e-1 -6.749610284705e-2 4.405241463840e-1 -1.993052304622e-17 3.249443380319e-1</array>
              </list>
              <list dictRef="molecularOrbital" id="molecularOrbital.23">
                <scalar dataType="xsd:double" dictRef="orbitalEnergy">3.988041661192e0</scalar>
                <scalar dataType="xsd:string" dictRef="orbitalSymmetry">a1</scalar>
                <scalar dataType="xsd:double" dictRef="orbitalOccupancy">0.000000000000e0</scalar>
                <array size="25" dataType="xsd:double" dictRef="aoVector">5.907395253369e-2 2.663640613535e-1 2.556695926093e0 7.617563620279e-18 2.115208774626e-17 -5.545969447293e-1 -2.830073066721e-17 2.094474960032e-17 -9.112105376753e-1 9.785174562462e-1 -1.635522294046e-18 7.673352771305e-17 -1.069844218494e0 -7.880727080127e-18 -8.215073142574e-2 -1.515356549322e0 -1.998269263067e-1 -6.421722921380e-1 -7.756815511607e-19 -5.843577602984e-1 -1.515356549322e0 -1.998269263067e-1 6.421722921380e-1 -1.193335852616e-17 -5.843577602984e-1</array>
              </list>
              <list dictRef="molecularOrbital" id="molecularOrbital.24">
                <scalar dataType="xsd:double" dictRef="orbitalEnergy">4.233789995445e0</scalar>
                <scalar dataType="xsd:string" dictRef="orbitalSymmetry">b1</scalar>
                <scalar dataType="xsd:double" dictRef="orbitalOccupancy">0.000000000000e0</scalar>
                <array size="25" dataType="xsd:double" dictRef="aoVector">-8.438306325066e-18 -1.785632168394e-17 6.026715082120e-16 -6.797464235269e-1 -5.057131042029e-17 -1.269194872122e-16 -1.281969034009e0 2.893678018905e-17 -6.299771956985e-17 1.078344440461e-17 -5.906132987033e-20 2.341760270124e0 -1.283759086087e-16 -3.924385741126e-16 5.484373752842e-17 -1.409837500898e0 -3.210128020488e-1 -6.945634034215e-1 -9.448359072457e-17 -5.143322617495e-1 1.409837500898e0 3.210128020488e-1 -6.945634034215e-1 -9.489143504196e-17 5.143322617495e-1</array>
              </list>
              <list dictRef="molecularOrbital" id="molecularOrbital.25">
                <scalar dataType="xsd:double" dictRef="orbitalEnergy">6.068157644029e0</scalar>
                <scalar dataType="xsd:string" dictRef="orbitalSymmetry">a1</scalar>
                <scalar dataType="xsd:double" dictRef="orbitalOccupancy">0.000000000000e0</scalar>
                <array size="25" dataType="xsd:double" dictRef="aoVector">-2.503084406954e-1 -1.535629388326e0 -1.273221004748e0 7.377205857313e-17 -1.299673575375e-17 -2.822797529072e-1 -3.081133508019e-16 -1.545993607722e-17 -1.145427142444e-1 1.707410649294e0 7.560700303165e-19 -8.621921469883e-17 1.340224982305e0 2.124929268083e-17 1.517893753285e0 -4.802747221458e-1 1.983562447442e-1 -3.076195566945e-1 4.669383151683e-18 -2.578956838959e-1 -4.802747221458e-1 1.983562447442e-1 3.076195566945e-1 9.862124986156e-18 -2.578956838959e-1</array>
              </list>
            </list>
            <!--scf status ok-->
            <!--closing module scf-->
          </module>
          <module title="gradients" dictRef="nwchem:gradients">
            <list dictRef="compchem:basisSet" id="aoBasis">
              <list dictRef="compchem:basisSetContractions" id="basisSetContractions.1">
                <scalar dataType="xsd:string" dictRef="compchem:atomType">o</scalar>
                <scalar dataType="xsd:string" dictRef="compchem:elementType">O</scalar>
                <scalar dataType="xsd:string" dictRef="compchem:basisSetType">orbitalBasis</scalar>
                <scalar dataType="xsd:string" dictRef="compchem:basisSetTitle">cc-pvdz</scalar>
                <scalar dataType="xsd:string" dictRef="compchem:basisSetHarmonicType">cartesian</scalar>
                <list dictRef="compchem:basisSetContraction" id="basisSetContraction.1">
                  <scalar dataType="xsd:string" dictRef="compchem:basisSetShell">s</scalar>
                  <array size="8" dataType="xsd:double" dictRef="compchem:basisSetExponent">1.172000000000e4 1.759000000000e3 4.008000000000e2 1.137000000000e2 3.703000000000e1 1.327000000000e1 5.025000000000e0 1.013000000000e0</array>
                  <array size="8" dataType="xsd:double" dictRef="compchem:basisSetCoefficient">7.100000000000e-4 5.470000000000e-3 2.783700000000e-2 1.048000000000e-1 2.830620000000e-1 4.487190000000e-1 2.709520000000e-1 1.545800000000e-2</array>
                </list>
                <list dictRef="compchem:basisSetContraction" id="basisSetContraction.2">
                  <scalar dataType="xsd:string" dictRef="compchem:basisSetShell">s</scalar>
                  <array size="8" dataType="xsd:double" dictRef="compchem:basisSetExponent">1.172000000000e4 1.759000000000e3 4.008000000000e2 1.137000000000e2 3.703000000000e1 1.327000000000e1 5.025000000000e0 1.013000000000e0</array>
                  <array size="8" dataType="xsd:double" dictRef="compchem:basisSetCoefficient">-1.600000000000e-4 -1.263000000000e-3 -6.267000000000e-3 -2.571600000000e-2 -7.092400000000e-2 -1.654110000000e-1 -1.169550000000e-1 5.573680000000e-1</array>
                </list>
                <list dictRef="compchem:basisSetContraction" id="basisSetContraction.3">
                  <scalar dataType="xsd:string" dictRef="compchem:basisSetShell">s</scalar>
                  <array size="1" dataType="xsd:double" dictRef="compchem:basisSetExponent">3.023000000000e-1</array>
                  <array size="1" dataType="xsd:double" dictRef="compchem:basisSetCoefficient">1.000000000000e0</array>
                </list>
                <list dictRef="compchem:basisSetContraction" id="basisSetContraction.4">
                  <scalar dataType="xsd:string" dictRef="compchem:basisSetShell">p</scalar>
                  <array size="3" dataType="xsd:double" dictRef="compchem:basisSetExponent">1.770000000000e1 3.854000000000e0 1.046000000000e0</array>
                  <array size="3" dataType="xsd:double" dictRef="compchem:basisSetCoefficient">4.301800000000e-2 2.289130000000e-1 5.087280000000e-1</array>
                </list>
                <list dictRef="compchem:basisSetContraction" id="basisSetContraction.5">
                  <scalar dataType="xsd:string" dictRef="compchem:basisSetShell">p</scalar>
                  <array size="1" dataType="xsd:double" dictRef="compchem:basisSetExponent">2.753000000000e-1</array>
                  <array size="1" dataType="xsd:double" dictRef="compchem:basisSetCoefficient">1.000000000000e0</array>
                </list>
                <list dictRef="compchem:basisSetContraction" id="basisSetContraction.6">
                  <scalar dataType="xsd:string" dictRef="compchem:basisSetShell">d</scalar>
                  <array size="1" dataType="xsd:double" dictRef="compchem:basisSetExponent">1.185000000000e0</array>
                  <array size="1" dataType="xsd:double" dictRef="compchem:basisSetCoefficient">1.000000000000e0</array>
                </list>
              </list>
              <list dictRef="compchem:basisSetContractions" id="basisSetContractions.2">
                <scalar dataType="xsd:string" dictRef="compchem:atomType">h</scalar>
                <scalar dataType="xsd:string" dictRef="compchem:elementType">H</scalar>
                <scalar dataType="xsd:string" dictRef="compchem:basisSetType">orbitalBasis</scalar>
                <scalar dataType="xsd:string" dictRef="compchem:basisSetTitle">cc-pvdz</scalar>
                <scalar dataType="xsd:string" dictRef="compchem:basisSetHarmonicType">cartesian</scalar>
                <list dictRef="compchem:basisSetContraction" id="basisSetContraction.7">
                  <scalar dataType="xsd:string" dictRef="compchem:basisSetShell">s</scalar>
                  <array size="3" dataType="xsd:double" dictRef="compchem:basisSetExponent">1.301000000000e1 1.962000000000e0 4.446000000000e-1</array>
                  <array size="3" dataType="xsd:double" dictRef="compchem:basisSetCoefficient">1.968500000000e-2 1.379770000000e-1 4.781480000000e-1</array>
                </list>
                <list dictRef="compchem:basisSetContraction" id="basisSetContraction.8">
                  <scalar dataType="xsd:string" dictRef="compchem:basisSetShell">s</scalar>
                  <array size="1" dataType="xsd:double" dictRef="compchem:basisSetExponent">1.220000000000e-1</array>
                  <array size="1" dataType="xsd:double" dictRef="compchem:basisSetCoefficient">1.000000000000e0</array>
                </list>
                <list dictRef="compchem:basisSetContraction" id="basisSetContraction.9">
                  <scalar dataType="xsd:string" dictRef="compchem:basisSetShell">p</scalar>
                  <array size="1" dataType="xsd:double" dictRef="compchem:basisSetExponent">7.270000000000e-1</array>
                  <array size="1" dataType="xsd:double" dictRef="compchem:basisSetCoefficient">1.000000000000e0</array>
                </list>
              </list>
            </list>
            <!--gradients status ok-->
            <!--closing module gradients-->
          </module>
          <molecule id="geometry">
            <atomArray>
              <atom elementType="O" x3="0.000000000000e0" y3="0.000000000000e0" z3="4.054618497068e-2" id="o.1"/>
              <atom elementType="H" x3="-6.988844378377e-1" y3="0.000000000000e0" z3="-4.840336440261e-1" id="h.2"/>
              <atom elementType="H" x3="6.988844378377e-1" y3="0.000000000000e0" z3="-4.840336440261e-1" id="h.3"/>
            </atomArray>
          </molecule>
          <property dictRef="nwchem:totalEnergy">
            <scalar dataType="xsd:double" units="unit:none">-7.601377882425e1</scalar>
          </property>
          <property dictRef="nwchem:totalGradient">
            <matrix rows="3" columns="3" dataType="xsd:double" units="unit:none">0.000000000000e0 0.000000000000e0 -1.268737393249e-1 8.793687018380e-2 0.000000000000e0 6.343686966247e-2 -8.793687018380e-2 0.000000000000e0 6.343686966247e-2</matrix>
          </property>
          <property dictRef="nwchem:gradientNorm">
            <scalar dataType="xsd:double" units="unit:none">1.990256387275e-1</scalar>
          </property>
          <property dictRef="nwchem:gradientMax">
            <scalar dataType="xsd:double" units="unit:none">1.268737393249e-1</scalar>
          </property>
          <property dictRef="nwchem:cpuTime">
            <scalar dataType="xsd:double" units="unit:none">2.729580000000e-1</scalar>
          </property>
          <property dictRef="nwchem:wallTime">
            <scalar dataType="xsd:double" units="unit:none">2.995040000000e-1</scalar>
          </property>
          <!--task_gradient status ok-->
          <!--closing module task_gradient-->
        </module>
        <module title="task_energy" dictRef="nwchem:task_energy">
          <molecule id="geometry">
            <atomArray>
              <atom elementType="O" x3="0.000000000000e0" y3="0.000000000000e0" z3="9.262522309484e-2" id="o.1"/>
              <atom elementType="H" x3="-7.812377295317e-1" y3="0.000000000000e0" z3="-5.100731630881e-1" id="h.2"/>
              <atom elementType="H" x3="7.812377295317e-1" y3="0.000000000000e0" z3="-5.100731630881e-1" id="h.3"/>
            </atomArray>
          </molecule>
          <module title="scf" dictRef="nwchem:scf">
            <list dictRef="compchem:basisSet" id="aoBasis">
              <list dictRef="compchem:basisSetContractions" id="basisSetContractions.1">
                <scalar dataType="xsd:string" dictRef="compchem:atomType">o</scalar>
                <scalar dataType="xsd:string" dictRef="compchem:elementType">O</scalar>
                <scalar dataType="xsd:string" dictRef="compchem:basisSetType">orbitalBasis</scalar>
                <scalar dataType="xsd:string" dictRef="compchem:basisSetTitle">cc-pvdz</scalar>
                <scalar dataType="xsd:string" dictRef="compchem:basisSetHarmonicType">cartesian</scalar>
                <list dictRef="compchem:basisSetContraction" id="basisSetContraction.1">
                  <scalar dataType="xsd:string" dictRef="compchem:basisSetShell">s</scalar>
                  <array size="8" dataType="xsd:double" dictRef="compchem:basisSetExponent">1.172000000000e4 1.759000000000e3 4.008000000000e2 1.137000000000e2 3.703000000000e1 1.327000000000e1 5.025000000000e0 1.013000000000e0</array>
                  <array size="8" dataType="xsd:double" dictRef="compchem:basisSetCoefficient">7.100000000000e-4 5.470000000000e-3 2.783700000000e-2 1.048000000000e-1 2.830620000000e-1 4.487190000000e-1 2.709520000000e-1 1.545800000000e-2</array>
                </list>
                <list dictRef="compchem:basisSetContraction" id="basisSetContraction.2">
                  <scalar dataType="xsd:string" dictRef="compchem:basisSetShell">s</scalar>
                  <array size="8" dataType="xsd:double" dictRef="compchem:basisSetExponent">1.172000000000e4 1.759000000000e3 4.008000000000e2 1.137000000000e2 3.703000000000e1 1.327000000000e1 5.025000000000e0 1.013000000000e0</array>
                  <array size="8" dataType="xsd:double" dictRef="compchem:basisSetCoefficient">-1.600000000000e-4 -1.263000000000e-3 -6.267000000000e-3 -2.571600000000e-2 -7.092400000000e-2 -1.654110000000e-1 -1.169550000000e-1 5.573680000000e-1</array>
                </list>
                <list dictRef="compchem:basisSetContraction" id="basisSetContraction.3">
                  <scalar dataType="xsd:string" dictRef="compchem:basisSetShell">s</scalar>
                  <array size="1" dataType="xsd:double" dictRef="compchem:basisSetExponent">3.023000000000e-1</array>
                  <array size="1" dataType="xsd:double" dictRef="compchem:basisSetCoefficient">1.000000000000e0</array>
                </list>
                <list dictRef="compchem:basisSetContraction" id="basisSetContraction.4">
                  <scalar dataType="xsd:string" dictRef="compchem:basisSetShell">p</scalar>
                  <array size="3" dataType="xsd:double" dictRef="compchem:basisSetExponent">1.770000000000e1 3.854000000000e0 1.046000000000e0</array>
                  <array size="3" dataType="xsd:double" dictRef="compchem:basisSetCoefficient">4.301800000000e-2 2.289130000000e-1 5.087280000000e-1</array>
                </list>
                <list dictRef="compchem:basisSetContraction" id="basisSetContraction.5">
                  <scalar dataType="xsd:string" dictRef="compchem:basisSetShell">p</scalar>
                  <array size="1" dataType="xsd:double" dictRef="compchem:basisSetExponent">2.753000000000e-1</array>
                  <array size="1" dataType="xsd:double" dictRef="compchem:basisSetCoefficient">1.000000000000e0</array>
                </list>
                <list dictRef="compchem:basisSetContraction" id="basisSetContraction.6">
                  <scalar dataType="xsd:string" dictRef="compchem:basisSetShell">d</scalar>
                  <array size="1" dataType="xsd:double" dictRef="compchem:basisSetExponent">1.185000000000e0</array>
                  <array size="1" dataType="xsd:double" dictRef="compchem:basisSetCoefficient">1.000000000000e0</array>
                </list>
              </list>
              <list dictRef="compchem:basisSetContractions" id="basisSetContractions.2">
                <scalar dataType="xsd:string" dictRef="compchem:atomType">h</scalar>
                <scalar dataType="xsd:string" dictRef="compchem:elementType">H</scalar>
                <scalar dataType="xsd:string" dictRef="compchem:basisSetType">orbitalBasis</scalar>
                <scalar dataType="xsd:string" dictRef="compchem:basisSetTitle">cc-pvdz</scalar>
                <scalar dataType="xsd:string" dictRef="compchem:basisSetHarmonicType">cartesian</scalar>
                <list dictRef="compchem:basisSetContraction" id="basisSetContraction.7">
                  <scalar dataType="xsd:string" dictRef="compchem:basisSetShell">s</scalar>
                  <array size="3" dataType="xsd:double" dictRef="compchem:basisSetExponent">1.301000000000e1 1.962000000000e0 4.446000000000e-1</array>
                  <array size="3" dataType="xsd:double" dictRef="compchem:basisSetCoefficient">1.968500000000e-2 1.379770000000e-1 4.781480000000e-1</array>
                </list>
                <list dictRef="compchem:basisSetContraction" id="basisSetContraction.8">
                  <scalar dataType="xsd:string" dictRef="compchem:basisSetShell">s</scalar>
                  <array size="1" dataType="xsd:double" dictRef="compchem:basisSetExponent">1.220000000000e-1</array>
                  <array size="1" dataType="xsd:double" dictRef="compchem:basisSetCoefficient">1.000000000000e0</array>
                </list>
                <list dictRef="compchem:basisSetContraction" id="basisSetContraction.9">
                  <scalar dataType="xsd:string" dictRef="compchem:basisSetShell">p</scalar>
                  <array size="1" dataType="xsd:double" dictRef="compchem:basisSetExponent">7.270000000000e-1</array>
                  <array size="1" dataType="xsd:double" dictRef="compchem:basisSetCoefficient">1.000000000000e0</array>
                </list>
              </list>
            </list>
            <property dictRef="nwchem:totalEnergy">
              <scalar dataType="xsd:double" units="unit:none">-7.601438051928e1</scalar>
            </property>
            <property dictRef="nwchem:orbitalGradientNorm">
              <scalar dataType="xsd:double" units="unit:none">3.769481281475e-1</scalar>
            </property>
            <property dictRef="nwchem:totalEnergy">
              <scalar dataType="xsd:double" units="unit:none">-7.602337600691e1</scalar>
            </property>
            <property dictRef="nwchem:orbitalGradientNorm">
              <scalar dataType="xsd:double" units="unit:none">1.031695361918e-1</scalar>
            </property>
            <property dictRef="nwchem:totalEnergy">
              <scalar dataType="xsd:double" units="unit:none">-7.602409903407e1</scalar>
            </property>
            <property dictRef="nwchem:orbitalGradientNorm">
              <scalar dataType="xsd:double" units="unit:none">6.565884352171e-3</scalar>
            </property>
            <property dictRef="nwchem:totalEnergy">
              <scalar dataType="xsd:double" units="unit:none">-7.602410626331e1</scalar>
            </property>
            <property dictRef="nwchem:orbitalGradientNorm">
              <scalar dataType="xsd:double" units="unit:none">3.220240512100e-5</scalar>
            </property>
            <property dictRef="nwchem:totalEnergy">
              <scalar dataType="xsd:double" units="unit:none">-7.602410626331e1</scalar>
            </property>
            <property dictRef="nwchem:one-electronEnergy">
              <scalar dataType="xsd:double" units="unit:none">-1.226548454226e2</scalar>
            </property>
            <property dictRef="nwchem:two-electronEnergy">
              <scalar dataType="xsd:double" units="unit:none">3.771110133424e1</scalar>
            </property>
            <property dictRef="nwchem:nuclearRepulsionEnergy">
              <scalar dataType="xsd:double" units="unit:none">8.919637825051e0</scalar>
            </property>
            <property dictRef="nwchem:orbitalSymmetries">
              <array size="25" dataType="xsd:integer" units="unit:none">1 1 3 1 4 1 3 3 1 1 4 3 1 2 4 1 3 3 1 4 2 1 1 3 1</array>
            </property>
            <property dictRef="nwchem:total_mullikenAtomicCharges">
              <array size="3" dataType="xsd:double" units="unit:none">-3.366534580425e-1 1.683267290212e-1 1.683267290212e-1</array>
            </property>
            <property dictRef="nwchem:total_mullikenShellCharges">
              <array size="12" dataType="xsd:double" units="unit:none">2.001874259025e0 8.350080169557e-1 8.453103816539e-1 2.797383456276e0 1.840624163902e0 1.645318022941e-2 6.694085958033e-1 8.098757370255e-2 8.127710147293e-2 6.694085958033e-1 8.098757370255e-2 8.127710147293e-2</array>
            </property>
            <property dictRef="nwchem:totalDipole">
              <array size="3" dataType="xsd:double" units="unit:none">4.041905699026e-16 -7.543518746863e-18 -8.186639470355e-1</array>
            </property>
            <property dictRef="nwchem:openShellDipole">
              <array size="3" dataType="xsd:double" units="unit:none">0.000000000000e0 0.000000000000e0 0.000000000000e0</array>
            </property>
            <property dictRef="nwchem:nuclearDipole">
              <array size="3" dataType="xsd:double" units="unit:none">0.000000000000e0 0.000000000000e0 -5.275066944870e-1</array>
            </property>
            <property dictRef="nwchem:totalQuadrupole">
              <array size="6" dataType="xsd:double" units="unit:none">-3.019200400729e0 1.987927212854e-15 -9.436895709314e-16 -5.279282282994e0 1.003812806193e-15 -4.308080193239e0</array>
            </property>
            <property dictRef="nwchem:openShellQuadrupole">
              <array size="6" dataType="xsd:double" units="unit:none">0.000000000000e0 0.000000000000e0 0.000000000000e0 0.000000000000e0 0.000000000000e0 0.000000000000e0</array>
            </property>
            <property dictRef="nwchem:nuclearQuadrupole">
              <array size="6" dataType="xsd:double" units="unit:none">4.359072432982e0 0.000000000000e0 0.000000000000e0 0.000000000000e0 0.000000000000e0 2.103302310400e0</array>
            </property>
            <list dictRef="molecularOrbitals" id="prop_h2o_run.movecs">
              <array size="25" delimiter="|" dataType="xsd:string" id="aoDescriptions" dictRef="atomicOrbitalDescriptions">1 O  s          |1 O  s          |1 O  s          |1 O  px         |1 O  py         |1 O  pz         |1 O  px         |1 O  py         |1 O  pz         |1 O  dxx        |1 O  dxy        |1 O  dxz        |1 O  dyy        |1 O  dyz        |1 O  dzz        |2 H  s          |2 H  s          |2 H  px         |2 H  py         |2 H  pz         |3 H  s          |3 H  s          |3 H  px         |3 H  py         |3 H  pz         </array>
              <list dictRef="molecularOrbital" id="molecularOrbital.1">
                <scalar dataType="xsd:double" dictRef="orbitalEnergy">-2.055681778212e1</scalar>
                <scalar dataType="xsd:string" dictRef="orbitalSymmetry">a1</scalar>
                <scalar dataType="xsd:double" dictRef="orbitalOccupancy">2.000000000000e0</scalar>
                <array size="25" dataType="xsd:double" dictRef="aoVector">1.000956114122e0 1.972251759799e-3 -1.179726235151e-3 -1.103075001865e-19 1.263669576142e-19 -1.572198661214e-3 -2.175843329658e-19 -7.137435034555e-20 4.621789476270e-4 -1.103109344697e-3 2.860623631150e-19 1.169322955628e-19 -1.154557510537e-3 -2.997469817401e-20 -1.127361644924e-3 -5.655012974271e-5 2.123637024796e-4 -3.535171864724e-4 -6.389699038332e-19 -2.975266177924e-4 -5.655012974271e-5 2.123637024796e-4 3.535171864724e-4 5.929568462566e-19 -2.975266177924e-4</array>
              </list>
              <list dictRef="molecularOrbital" id="molecularOrbital.2">
                <scalar dataType="xsd:double" dictRef="orbitalEnergy">-1.322438357754e0</scalar>
                <scalar dataType="xsd:string" dictRef="orbitalSymmetry">a1</scalar>
                <scalar dataType="xsd:double" dictRef="orbitalOccupancy">2.000000000000e0</scalar>
                <array size="25" dataType="xsd:double" dictRef="aoVector">-7.060176707714e-3 4.445238211076e-1 3.899357462101e-1 -2.781390815894e-18 -5.860596016821e-18 -7.339203726941e-2 4.442670328158e-18 -4.614261294592e-18 9.230678394158e-3 5.065765924824e-3 -3.322080897633e-19 5.208024631132e-20 3.230723132724e-5 3.404168949112e-19 4.304514116253e-3 1.816103201867e-1 1.184733148450e-2 3.503537538121e-2 2.130338746760e-19 1.926165602630e-2 1.816103201867e-1 1.184733148450e-2 -3.503537538121e-2 -7.648515661743e-19 1.926165602630e-2</array>
              </list>
              <list dictRef="molecularOrbital" id="molecularOrbital.3">
                <scalar dataType="xsd:double" dictRef="orbitalEnergy">-6.844987983536e-1</scalar>
                <scalar dataType="xsd:string" dictRef="orbitalSymmetry">b1</scalar>
                <scalar dataType="xsd:double" dictRef="orbitalOccupancy">2.000000000000e0</scalar>
                <array size="25" dataType="xsd:double" dictRef="aoVector">2.751198979694e-18 1.221985301077e-17 -6.324710071893e-18 4.861754761484e-1 8.204988454513e-18 1.942323351809e-18 2.301985656849e-1 6.188434580822e-18 9.428803227395e-18 7.473928606879e-20 -9.486450662630e-20 -4.447453724727e-2 2.617798319614e-18 -3.102945117844e-19 -2.046626799731e-19 -3.220217880845e-1 -9.537211704355e-2 -2.357099769530e-2 8.061627951562e-19 -3.210592412564e-2 3.220217880845e-1 9.537211704355e-2 -2.357099769530e-2 4.403935325625e-19 3.210592412564e-2</array>
              </list>
              <list dictRef="molecularOrbital" id="molecularOrbital.4">
                <scalar dataType="xsd:double" dictRef="orbitalEnergy">-5.610790387055e-1</scalar>
                <scalar dataType="xsd:string" dictRef="orbitalSymmetry">a1</scalar>
                <scalar dataType="xsd:double" dictRef="orbitalOccupancy">2.000000000000e0</scalar>
                <array size="25" dataType="xsd:double" dictRef="aoVector">-2.814626980050e-3 1.509707464258e-1 3.550476568603e-1 -3.944694274206e-17 -3.281331125070e-18 5.432412158089e-1 -3.039491393638e-17 -3.100302467157e-18 3.673701817985e-1 -2.941936259642e-3 -5.933484610410e-18 -1.469974391210e-18 5.521088703473e-3 2.934092372541e-18 -2.489176046238e-2 -2.069460306793e-1 -4.936345867256e-2 -3.060253532173e-2 8.344550837069e-18 7.401850196753e-3 -2.069460306793e-1 -4.936345867256e-2 3.060253532173e-2 -7.361079246463e-18 7.401850196753e-3</array>
              </list>
              <list dictRef="molecularOrbital" id="molecularOrbital.5">
                <scalar dataType="xsd:double" dictRef="orbitalEnergy">-4.914874001297e-1</scalar>
                <scalar dataType="xsd:string" dictRef="orbitalSymmetry">b2</scalar>
                <scalar dataType="xsd:double" dictRef="orbitalOccupancy">2.000000000000e0</scalar>
                <array size="25" dataType="xsd:double" dictRef="aoVector">8.346080621208e-17 2.275265775446e-16 -2.516137010757e-16 9.576364597872e-16 6.323476396856e-1 3.987664002766e-16 1.081749878594e-15 4.968126696102e-1 -7.508674398311e-16 1.027514001125e-16 5.193516910670e-16 2.904656691115e-16 1.332194857360e-16 -3.072818884842e-2 1.812918689170e-17 -1.704463801360e-16 2.739949812225e-15 4.392880469256e-17 2.984163455866e-2 2.270433517779e-16 -4.778194690364e-16 -2.618133390281e-15 7.777973576818e-17 2.984163455866e-2 1.473272627885e-16</array>
              </list>
              <list dictRef="molecularOrbital" id="molecularOrbital.6">
                <scalar dataType="xsd:double" dictRef="orbitalEnergy">1.782387602098e-1</scalar>
                <scalar dataType="xsd:string" dictRef="orbitalSymmetry">a1</scalar>
                <scalar dataType="xsd:double" dictRef="orbitalOccupancy">0.000000000000e0</scalar>
                <array size="25" dataType="xsd:double" dictRef="aoVector">-5.606526915549e-2 8.180554954868e-2 1.040176391861e0 -4.765097067341e-17 -7.997154639800e-17 -2.000558536501e-1 -2.256219336568e-17 -6.283075157615e-17 -3.538020258250e-1 -2.734717128626e-2 -6.468193166171e-32 4.359032847302e-18 -3.997640972139e-2 3.886123116455e-18 -2.246115497826e-2 -6.783358666697e-2 -8.251398426266e-1 -1.144336871303e-2 -3.774002641786e-18 -1.184232375938e-2 -6.783358666697e-2 -8.251398426266e-1 1.144336871303e-2 -3.774002641785e-18 -1.184232375938e-2</array>
              </list>
              <list dictRef="molecularOrbital" id="molecularOrbital.7">
                <scalar dataType="xsd:double" dictRef="orbitalEnergy">2.515374906440e-1</scalar>
                <scalar dataType="xsd:string" dictRef="orbitalSymmetry">b1</scalar>
                <scalar dataType="xsd:double" dictRef="orbitalOccupancy">0.000000000000e0</scalar>
                <array size="25" dataType="xsd:double" dictRef="aoVector">-2.470497510094e-19 -6.617647799284e-17 -1.940466063368e-16 -2.920680736472e-1 1.340844050790e-15 1.077113498915e-17 -6.699480548595e-1 1.053452674759e-15 2.931139353925e-17 3.148101268521e-18 1.101529536272e-30 3.280835593931e-2 4.986401411066e-18 -6.515673756520e-17 3.541513775387e-18 -3.329425531405e-2 -1.387293918788e0 -1.869340676602e-2 6.327686805905e-17 -1.423176965424e-2 3.329425531405e-2 1.387293918788e0 -1.869340676602e-2 6.327686805905e-17 1.423176965424e-2</array>
              </list>
              <list dictRef="molecularOrbital" id="molecularOrbital.8">
                <scalar dataType="xsd:double" dictRef="orbitalEnergy">7.694059489724e-1</scalar>
                <scalar dataType="xsd:string" dictRef="orbitalSymmetry">b1</scalar>
                <scalar dataType="xsd:double" dictRef="orbitalOccupancy">0.000000000000e0</scalar>
                <array size="25" dataType="xsd:double" dictRef="aoVector">-6.610552052262e-17 -1.727286152138e-16 1.968006170346e-16 2.762909017823e-1 -1.355639687399e-16 4.152961117468e-17 4.080819124944e-1 -1.078305474594e-16 -8.215484707349e-17 -1.109325041151e-17 -2.901128958247e-19 1.882521553855e-1 -5.539019674233e-18 1.331034827971e-17 -9.472475166798e-18 9.406172277428e-1 -7.297395838082e-1 -6.605761502893e-2 -6.591628457526e-18 -1.446030078092e-1 -9.406172277428e-1 7.297395838082e-1 -6.605761502893e-2 -6.327338905024e-18 1.446030078092e-1</array>
              </list>
              <list dictRef="molecularOrbital" id="molecularOrbital.9">
                <scalar dataType="xsd:double" dictRef="orbitalEnergy">8.265943313717e-1</scalar>
                <scalar dataType="xsd:string" dictRef="orbitalSymmetry">a1</scalar>
                <scalar dataType="xsd:double" dictRef="orbitalOccupancy">0.000000000000e0</scalar>
                <array size="25" dataType="xsd:double" dictRef="aoVector">-7.135153557575e-2 -2.601774806300e-1 3.230274882839e-1 1.322162542364e-17 8.145978289675e-17 3.244550412347e-1 3.059285738344e-17 6.400000516634e-17 1.455944998731e-2 8.681089052969e-2 6.811652698766e-32 -1.445746827700e-17 -9.056482908652e-2 -3.958442216448e-18 -2.786967627040e-3 8.142488180149e-1 -5.680093194345e-1 -2.710584268472e-1 3.844235227384e-18 -5.330293784039e-2 8.142488180149e-1 -5.680093194345e-1 2.710584268472e-1 3.844235227384e-18 -5.330293784039e-2</array>
              </list>
              <list dictRef="molecularOrbital" id="molecularOrbital.10">
                <scalar dataType="xsd:double" dictRef="orbitalEnergy">1.161130419088e0</scalar>
                <scalar dataType="xsd:string" dictRef="orbitalSymmetry">a1</scalar>
                <scalar dataType="xsd:double" dictRef="orbitalOccupancy">0.000000000000e0</scalar>
                <array size="25" dataType="xsd:double" dictRef="aoVector">-2.991062689821e-2 -1.439881939149e-1 -4.932380807923e-1 -1.878146840733e-17 2.627348602138e-16 -7.604578686025e-1 -6.782244257714e-18 2.052365490634e-16 1.216970213688e0 -3.749356764073e-2 1.560037620403e-20 1.101609036319e-17 -4.559042382101e-2 -1.389762138855e-17 -6.433403961989e-2 4.780374545913e-1 8.948568470364e-2 8.408250492568e-2 1.431673351109e-17 2.618771531481e-1 4.780374545913e-1 8.948568470364e-2 -8.408250492568e-2 1.429829900871e-17 2.618771531481e-1</array>
              </list>
              <list dictRef="molecularOrbital" id="molecularOrbital.11">
                <scalar dataType="xsd:double" dictRef="orbitalEnergy">1.199153856837e0</scalar>
                <scalar dataType="xsd:string" dictRef="orbitalSymmetry">b2</scalar>
                <scalar dataType="xsd:double" dictRef="orbitalOccupancy">0.000000000000e0</scalar>
                <array size="25" dataType="xsd:double" dictRef="aoVector">-2.068103985287e-19 1.046762608139e-19 7.954549370523e-18 -4.761587123397e-18 -9.666605911864e-1 -2.380141637700e-18 1.706686393738e-18 1.001740640413e0 1.069491677753e-18 -1.313996345084e-18 -4.819557023820e-17 5.626574823242e-18 -1.963776631531e-18 2.237856649164e-3 4.738572595740e-19 -2.624869421296e-18 -1.744056374169e-18 -3.817959884587e-18 3.689555901761e-2 -6.092194298526e-18 3.989359608883e-19 -1.598061099150e-18 -1.395360626519e-18 3.689555901761e-2 -1.836971616160e-18</array>
              </list>
              <list dictRef="molecularOrbital" id="molecularOrbital.12">
                <scalar dataType="xsd:double" dictRef="orbitalEnergy">1.254848075267e0</scalar>
                <scalar dataType="xsd:string" dictRef="orbitalSymmetry">b1</scalar>
                <scalar dataType="xsd:double" dictRef="orbitalOccupancy">0.000000000000e0</scalar>
                <array size="25" dataType="xsd:double" dictRef="aoVector">-2.266265454829e-17 -7.970602046849e-17 -1.101642010533e-16 -7.456742356072e-1 1.260273992430e-16 4.608914706939e-17 1.731028362562e0 9.512917153451e-17 3.176779098293e-17 -1.868670894952e-17 -9.606350763342e-21 -6.070219957045e-2 6.544723720818e-18 -1.755023563582e-17 -6.600109006252e-18 3.621652296254e-1 7.787333936172e-1 3.100659647377e-1 4.719909163407e-18 1.690598817530e-1 -3.621652296254e-1 -7.787333936172e-1 3.100659647377e-1 4.715260397467e-18 -1.690598817530e-1</array>
              </list>
              <list dictRef="molecularOrbital" id="molecularOrbital.13">
                <scalar dataType="xsd:double" dictRef="orbitalEnergy">1.428053863676e0</scalar>
                <scalar dataType="xsd:string" dictRef="orbitalSymmetry">a1</scalar>
                <scalar dataType="xsd:double" dictRef="orbitalOccupancy">0.000000000000e0</scalar>
                <array size="25" dataType="xsd:double" dictRef="aoVector">-2.979574232465e-1 -6.580808738399e-1 1.084846592589e0 -1.352682906909e-17 2.614037026020e-16 -1.145777879348e-1 -1.573022748024e-16 1.955444966228e-16 5.541696782539e-1 -2.052970084640e-1 8.739873083127e-19 -2.310501292318e-17 -1.608013955222e-1 -1.508109249036e-17 -1.666912004220e-2 2.122534678022e-1 -2.677886969581e-1 3.165669151795e-1 1.272657277303e-17 -5.006646717096e-1 2.122534678022e-1 -2.677886969581e-1 -3.165669151795e-1 1.635315112757e-17 -5.006646717096e-1</array>
              </list>
              <list dictRef="molecularOrbital" id="molecularOrbital.14">
                <scalar dataType="xsd:double" dictRef="orbitalEnergy">1.468268845558e0</scalar>
                <scalar dataType="xsd:string" dictRef="orbitalSymmetry">a2</scalar>
                <scalar dataType="xsd:double" dictRef="orbitalOccupancy">0.000000000000e0</scalar>
                <array size="25" dataType="xsd:double" dictRef="aoVector">-1.806933998864e-19 3.923378493449e-18 1.810802755144e-18 1.011241142671e-19 -6.301553891338e-17 6.972287194590e-18 3.084582843023e-20 5.404918143190e-17 3.008688250359e-18 5.229849140291e-19 2.342770651748e-1 -3.252379230657e-20 5.099548366352e-19 -1.380999086846e-18 -2.478139306149e-19 -3.200653660813e-18 1.741868998778e-19 -1.215509217177e-18 -6.831388511149e-1 1.493402276088e-18 -2.830295584632e-18 6.538237290438e-20 1.219961791455e-18 6.831388511149e-1 1.479101146863e-18</array>
              </list>
              <list dictRef="molecularOrbital" id="molecularOrbital.15">
                <scalar dataType="xsd:double" dictRef="orbitalEnergy">1.670557958057e0</scalar>
                <scalar dataType="xsd:string" dictRef="orbitalSymmetry">b2</scalar>
                <scalar dataType="xsd:double" dictRef="orbitalOccupancy">0.000000000000e0</scalar>
                <array size="25" dataType="xsd:double" dictRef="aoVector">1.246961891041e-18 2.936305829691e-18 -2.792004653540e-18 1.464149883893e-18 3.472301225374e-2 2.324467644855e-18 -2.600496626892e-18 -6.509374189464e-1 -5.293493834656e-18 8.327971523619e-19 -4.176378887564e-17 9.510811862267e-19 6.779837422426e-19 -2.819937323234e-1 2.437411533309e-19 -1.230676353789e-18 -1.861900452193e-18 -2.276692946989e-18 7.609648462954e-1 5.124527350959e-19 -2.867695860693e-18 3.415203342324e-18 6.348170730364e-19 7.609648462954e-1 1.871980170948e-18</array>
              </list>
              <list dictRef="molecularOrbital" id="molecularOrbital.16">
                <scalar dataType="xsd:double" dictRef="orbitalEnergy">1.747866979697e0</scalar>
                <scalar dataType="xsd:string" dictRef="orbitalSymmetry">a1</scalar>
                <scalar dataType="xsd:double" dictRef="orbitalOccupancy">0.000000000000e0</scalar>
                <array size="25" dataType="xsd:double" dictRef="aoVector">-6.691728518208e-1 -1.307476220622e0 3.112501235354e0 1.544220801526e-16 -3.258807566480e-17 6.832730606306e-2 -9.495916783424e-16 -2.404260210515e-17 -1.107568610513e0 -2.711476054964e-1 -6.718721910505e-21 7.560511504159e-17 -1.119946056584e-1 1.977299386741e-18 -3.772007269531e-1 -7.932752081723e-1 -3.645855001768e-1 -3.358794646864e-1 -1.324900794529e-18 1.627133836301e-1 -7.932752081723e-1 -3.645855001768e-1 3.358794646864e-1 -1.373585220287e-18 1.627133836301e-1</array>
              </list>
              <list dictRef="molecularOrbital" id="molecularOrbital.17">
                <scalar dataType="xsd:double" dictRef="orbitalEnergy">1.902098967823e0</scalar>
                <scalar dataType="xsd:string" dictRef="orbitalSymmetry">b1</scalar>
                <scalar dataType="xsd:double" dictRef="orbitalOccupancy">0.000000000000e0</scalar>
                <array size="25" dataType="xsd:double" dictRef="aoVector">-2.283965104895e-16 -4.413343869741e-16 9.966860601347e-16 -3.979412097644e-2 -2.085023416172e-18 1.008951861229e-16 9.034285256262e-1 -2.002741122156e-18 -3.098995689214e-16 -8.091053011019e-17 8.879575850631e-22 4.637955972991e-2 -5.398978367932e-17 6.183391307636e-20 -9.680072724275e-17 3.837243333607e-1 9.271427169941e-2 -4.462189567516e-1 -1.228680229357e-19 6.919231595916e-1 -3.837243333607e-1 -9.271427169941e-2 -4.462189567516e-1 -1.230549438383e-19 -6.919231595916e-1</array>
              </list>
              <list dictRef="molecularOrbital" id="molecularOrbital.18">
                <scalar dataType="xsd:double" dictRef="orbitalEnergy">2.384979929927e0</scalar>
                <scalar dataType="xsd:string" dictRef="orbitalSymmetry">b1</scalar>
                <scalar dataType="xsd:double" dictRef="orbitalOccupancy">0.000000000000e0</scalar>
                <array size="25" dataType="xsd:double" dictRef="aoVector">1.048073079408e-16 1.902767151165e-16 -2.022075013486e-16 8.029679054146e-1 -1.482431705396e-16 -1.312544524972e-16 1.567037386653e-1 -1.122687397525e-16 2.044788961769e-16 1.284483398161e-17 -2.857255905944e-22 2.179043548825e-1 -3.931990551960e-18 6.923246848580e-18 4.476243243902e-17 2.498671387129e-1 3.335816593655e-1 7.074855979551e-1 -6.776743749677e-18 5.427465027760e-1 -2.498671387129e-1 -3.335816593655e-1 7.074855979551e-1 -6.776542363013e-18 -5.427465027760e-1</array>
              </list>
              <list dictRef="molecularOrbital" id="molecularOrbital.19">
                <scalar dataType="xsd:double" dictRef="orbitalEnergy">2.401111232155e0</scalar>
                <scalar dataType="xsd:string" dictRef="orbitalSymmetry">a1</scalar>
                <scalar dataType="xsd:double" dictRef="orbitalOccupancy">0.000000000000e0</scalar>
                <array size="25" dataType="xsd:double" dictRef="aoVector">1.349510943341e-1 3.703714465383e-1 9.737360523555e-1 -1.450837865088e-16 8.693190902912e-17 -6.606998039038e-1 1.958661983652e-16 6.360347996147e-17 -2.549119855512e-1 -5.828300526946e-2 2.921921892044e-21 1.059320018224e-17 3.071271855554e-1 -4.091675787694e-18 3.073595541649e-2 -5.106894476219e-1 -1.921266849549e-1 -7.749560603204e-1 3.838319314682e-18 -5.393467268420e-1 -5.106894476219e-1 -1.921266849549e-1 7.749560603204e-1 3.855359637113e-18 -5.393467268420e-1</array>
              </list>
              <list dictRef="molecularOrbital" id="molecularOrbital.20">
                <scalar dataType="xsd:double" dictRef="orbitalEnergy">3.258759096572e0</scalar>
                <scalar dataType="xsd:string" dictRef="orbitalSymmetry">b2</scalar>
                <scalar dataType="xsd:double" dictRef="orbitalOccupancy">0.000000000000e0</scalar>
                <array size="25" dataType="xsd:double" dictRef="aoVector">9.577770010351e-19 1.256917199677e-17 3.382190639154e-17 -9.703805892229e-17 2.412751367773e-2 -8.211381657052e-19 -2.402070911744e-16 -2.905902908131e-1 -1.400118585597e-17 -2.805222089484e-17 -1.733935599100e-15 5.110331710134e-16 -2.658541540970e-17 1.791448321061e0 9.207335015693e-18 -2.324009936373e-16 -5.908328292117e-17 -1.367775826008e-16 3.756433868461e-1 -1.005321546639e-16 2.173254517159e-16 5.236652071715e-17 -1.219002441285e-16 3.756433868461e-1 1.128621173803e-16</array>
              </list>
              <list dictRef="molecularOrbital" id="molecularOrbital.21">
                <scalar dataType="xsd:double" dictRef="orbitalEnergy">3.310772411071e0</scalar>
                <scalar dataType="xsd:string" dictRef="orbitalSymmetry">a2</scalar>
                <scalar dataType="xsd:double" dictRef="orbitalOccupancy">0.000000000000e0</scalar>
                <array size="25" dataType="xsd:double" dictRef="aoVector">-4.308418334704e-21 3.759521984541e-19 4.849234110138e-19 5.233386256184e-20 -1.778147498484e-16 9.188667642523e-19 8.142773697385e-20 -4.115451863618e-16 5.289129172929e-19 2.271776172939e-20 1.828546099542e0 3.139537461902e-20 3.055181099376e-20 1.703929303415e-15 -3.787598781892e-20 -2.020023985727e-19 -1.705752331524e-19 -9.938925709446e-20 3.529753522782e-1 5.115060206870e-20 -5.180451402067e-19 7.661588981807e-20 7.933697369108e-20 -3.529753522782e-1 1.009146039403e-19</array>
              </list>
              <list dictRef="molecularOrbital" id="molecularOrbital.22">
                <scalar dataType="xsd:double" dictRef="orbitalEnergy">3.470008656465e0</scalar>
                <scalar dataType="xsd:string" dictRef="orbitalSymmetry">a1</scalar>
                <scalar dataType="xsd:double" dictRef="orbitalOccupancy">0.000000000000e0</scalar>
                <array size="25" dataType="xsd:double" dictRef="aoVector">-7.704457185689e-2 -1.306994477575e-1 5.177968928415e-1 1.134613726773e-17 1.524722690722e-17 3.636417105156e-4 5.786634905376e-17 1.749111396461e-17 -5.015499761487e-1 -7.015633648077e-1 -2.431864130048e-21 2.778322754028e-17 -3.955339012779e-1 -4.048559162766e-17 1.053646890692e0 -2.733195638954e-1 -3.561339118884e-2 -3.378761702388e-1 -7.675441488136e-18 3.021330244285e-1 -2.733195638954e-1 -3.561339118884e-2 3.378761702388e-1 -7.689623848382e-18 3.021330244285e-1</array>
              </list>
              <list dictRef="molecularOrbital" id="molecularOrbital.23">
                <scalar dataType="xsd:double" dictRef="orbitalEnergy">3.831304016942e0</scalar>
                <scalar dataType="xsd:string" dictRef="orbitalSymmetry">a1</scalar>
                <scalar dataType="xsd:double" dictRef="orbitalOccupancy">0.000000000000e0</scalar>
                <array size="25" dataType="xsd:double" dictRef="aoVector">-1.620488474296e-1 -1.680638256992e-1 2.219675948535e0 4.702216888519e-17 2.541142970281e-17 -3.471671167488e-1 2.019013019306e-16 1.931342737702e-17 -8.917042790488e-1 8.543060302695e-1 5.792141630511e-22 -2.236460454509e-17 -1.132915971827e0 -7.719262445232e-18 7.494097840931e-2 -1.130073964053e0 -1.957141926880e-1 -6.041598787299e-1 -2.645576472945e-19 -4.667657851468e-1 -1.130073964053e0 -1.957141926880e-1 6.041598787299e-1 -2.611797349273e-19 -4.667657851468e-1</array>
              </list>
              <list dictRef="molecularOrbital" id="molecularOrbital.24">
                <scalar dataType="xsd:double" dictRef="orbitalEnergy">4.112773524104e0</scalar>
                <scalar dataType="xsd:string" dictRef="orbitalSymmetry">b1</scalar>
                <scalar dataType="xsd:double" dictRef="orbitalOccupancy">0.000000000000e0</scalar>
                <array size="25" dataType="xsd:double" dictRef="aoVector">-3.852951694569e-16 -6.814643698839e-16 2.165672274841e-15 -4.055246734906e-1 -7.432134901865e-17 7.929715137065e-17 -1.105724249445e0 6.839537897512e-18 -7.645807172114e-16 -5.733771058763e-18 1.981378281102e-23 2.269272151756e0 -4.041517103861e-16 -4.006866483637e-16 -1.251653673799e-17 -9.922986155690e-1 -2.796454263056e-1 -5.829328601786e-1 -8.841126217339e-17 -4.800119757608e-1 9.922986155690e-1 2.796454263056e-1 -5.829328601786e-1 -8.841114662162e-17 4.800119757608e-1</array>
              </list>
              <list dictRef="molecularOrbital" id="molecularOrbital.25">
                <scalar dataType="xsd:double" dictRef="orbitalEnergy">5.936250603700e0</scalar>
                <scalar dataType="xsd:string" dictRef="orbitalSymmetry">a1</scalar>
                <scalar dataType="xsd:double" dictRef="orbitalOccupancy">0.000000000000e0</scalar>
                <array size="25" dataType="xsd:double" dictRef="aoVector">3.360722369891e-1 1.675968819474e0 1.491295825170e0 -1.473506262965e-16 1.668903957261e-17 1.577086447313e-1 -9.249815238108e-16 1.521934767058e-17 -5.106109393715e-3 -1.563948621336e0 2.149583873349e-21 6.440339206536e-16 -1.368522398009e0 -1.852869827825e-17 -1.470162863805e0 1.870068898209e-1 -1.833349009883e-1 1.867019479156e-1 -2.990113003957e-18 1.592820397512e-1 1.870068898209e-1 -1.833349009883e-1 -1.867019479156e-1 -2.977576870670e-18 1.592820397512e-1</array>
              </list>
            </list>
            <!--scf status ok-->
            <!--closing module scf-->
          </module>
          <property dictRef="nwchem:cpuTime">
            <scalar dataType="xsd:double" units="unit:none">9.598600000000e-2</scalar>
          </property>
          <property dictRef="nwchem:wallTime">
            <scalar dataType="xsd:double" units="unit:none">1.209520000000e-1</scalar>
          </property>
          <property dictRef="nwchem:totalEnergy">
            <scalar dataType="xsd:double" units="unit:none">-7.602410626331e1</scalar>
          </property>
          <!--task_energy status ok-->
          <!--closing module task_energy-->
        </module>
        <module title="task_gradient" dictRef="nwchem:task_gradient">
          <module title="scf" dictRef="nwchem:scf">
            <list dictRef="compchem:basisSet" id="aoBasis">
              <list dictRef="compchem:basisSetContractions" id="basisSetContractions.1">
                <scalar dataType="xsd:string" dictRef="compchem:atomType">o</scalar>
                <scalar dataType="xsd:string" dictRef="compchem:elementType">O</scalar>
                <scalar dataType="xsd:string" dictRef="compchem:basisSetType">orbitalBasis</scalar>
                <scalar dataType="xsd:string" dictRef="compchem:basisSetTitle">cc-pvdz</scalar>
                <scalar dataType="xsd:string" dictRef="compchem:basisSetHarmonicType">cartesian</scalar>
                <list dictRef="compchem:basisSetContraction" id="basisSetContraction.1">
                  <scalar dataType="xsd:string" dictRef="compchem:basisSetShell">s</scalar>
                  <array size="8" dataType="xsd:double" dictRef="compchem:basisSetExponent">1.172000000000e4 1.759000000000e3 4.008000000000e2 1.137000000000e2 3.703000000000e1 1.327000000000e1 5.025000000000e0 1.013000000000e0</array>
                  <array size="8" dataType="xsd:double" dictRef="compchem:basisSetCoefficient">7.100000000000e-4 5.470000000000e-3 2.783700000000e-2 1.048000000000e-1 2.830620000000e-1 4.487190000000e-1 2.709520000000e-1 1.545800000000e-2</array>
                </list>
                <list dictRef="compchem:basisSetContraction" id="basisSetContraction.2">
                  <scalar dataType="xsd:string" dictRef="compchem:basisSetShell">s</scalar>
                  <array size="8" dataType="xsd:double" dictRef="compchem:basisSetExponent">1.172000000000e4 1.759000000000e3 4.008000000000e2 1.137000000000e2 3.703000000000e1 1.327000000000e1 5.025000000000e0 1.013000000000e0</array>
                  <array size="8" dataType="xsd:double" dictRef="compchem:basisSetCoefficient">-1.600000000000e-4 -1.263000000000e-3 -6.267000000000e-3 -2.571600000000e-2 -7.092400000000e-2 -1.654110000000e-1 -1.169550000000e-1 5.573680000000e-1</array>
                </list>
                <list dictRef="compchem:basisSetContraction" id="basisSetContraction.3">
                  <scalar dataType="xsd:string" dictRef="compchem:basisSetShell">s</scalar>
                  <array size="1" dataType="xsd:double" dictRef="compchem:basisSetExponent">3.023000000000e-1</array>
                  <array size="1" dataType="xsd:double" dictRef="compchem:basisSetCoefficient">1.000000000000e0</array>
                </list>
                <list dictRef="compchem:basisSetContraction" id="basisSetContraction.4">
                  <scalar dataType="xsd:string" dictRef="compchem:basisSetShell">p</scalar>
                  <array size="3" dataType="xsd:double" dictRef="compchem:basisSetExponent">1.770000000000e1 3.854000000000e0 1.046000000000e0</array>
                  <array size="3" dataType="xsd:double" dictRef="compchem:basisSetCoefficient">4.301800000000e-2 2.289130000000e-1 5.087280000000e-1</array>
                </list>
                <list dictRef="compchem:basisSetContraction" id="basisSetContraction.5">
                  <scalar dataType="xsd:string" dictRef="compchem:basisSetShell">p</scalar>
                  <array size="1" dataType="xsd:double" dictRef="compchem:basisSetExponent">2.753000000000e-1</array>
                  <array size="1" dataType="xsd:double" dictRef="compchem:basisSetCoefficient">1.000000000000e0</array>
                </list>
                <list dictRef="compchem:basisSetContraction" id="basisSetContraction.6">
                  <scalar dataType="xsd:string" dictRef="compchem:basisSetShell">d</scalar>
                  <array size="1" dataType="xsd:double" dictRef="compchem:basisSetExponent">1.185000000000e0</array>
                  <array size="1" dataType="xsd:double" dictRef="compchem:basisSetCoefficient">1.000000000000e0</array>
                </list>
              </list>
              <list dictRef="compchem:basisSetContractions" id="basisSetContractions.2">
                <scalar dataType="xsd:string" dictRef="compchem:atomType">h</scalar>
                <scalar dataType="xsd:string" dictRef="compchem:elementType">H</scalar>
                <scalar dataType="xsd:string" dictRef="compchem:basisSetType">orbitalBasis</scalar>
                <scalar dataType="xsd:string" dictRef="compchem:basisSetTitle">cc-pvdz</scalar>
                <scalar dataType="xsd:string" dictRef="compchem:basisSetHarmonicType">cartesian</scalar>
                <list dictRef="compchem:basisSetContraction" id="basisSetContraction.7">
                  <scalar dataType="xsd:string" dictRef="compchem:basisSetShell">s</scalar>
                  <array size="3" dataType="xsd:double" dictRef="compchem:basisSetExponent">1.301000000000e1 1.962000000000e0 4.446000000000e-1</array>
                  <array size="3" dataType="xsd:double" dictRef="compchem:basisSetCoefficient">1.968500000000e-2 1.379770000000e-1 4.781480000000e-1</array>
                </list>
                <list dictRef="compchem:basisSetContraction" id="basisSetContraction.8">
                  <scalar dataType="xsd:string" dictRef="compchem:basisSetShell">s</scalar>
                  <array size="1" dataType="xsd:double" dictRef="compchem:basisSetExponent">1.220000000000e-1</array>
                  <array size="1" dataType="xsd:double" dictRef="compchem:basisSetCoefficient">1.000000000000e0</array>
                </list>
                <list dictRef="compchem:basisSetContraction" id="basisSetContraction.9">
                  <scalar dataType="xsd:string" dictRef="compchem:basisSetShell">p</scalar>
                  <array size="1" dataType="xsd:double" dictRef="compchem:basisSetExponent">7.270000000000e-1</array>
                  <array size="1" dataType="xsd:double" dictRef="compchem:basisSetCoefficient">1.000000000000e0</array>
                </list>
              </list>
            </list>
            <property dictRef="nwchem:totalEnergy">
              <scalar dataType="xsd:double" units="unit:none">-7.602628682920e1</scalar>
            </property>
            <property dictRef="nwchem:orbitalGradientNorm">
              <scalar dataType="xsd:double" units="unit:none">1.254123663958e-1</scalar>
            </property>
            <property dictRef="nwchem:totalEnergy">
              <scalar dataType="xsd:double" units="unit:none">-7.602736418273e1</scalar>
            </property>
            <property dictRef="nwchem:orbitalGradientNorm">
              <scalar dataType="xsd:double" units="unit:none">8.520915036231e-3</scalar>
            </property>
            <property dictRef="nwchem:totalEnergy">
              <scalar dataType="xsd:double" units="unit:none">-7.602737337625e1</scalar>
            </property>
            <property dictRef="nwchem:orbitalGradientNorm">
              <scalar dataType="xsd:double" units="unit:none">3.683058414976e-5</scalar>
            </property>
            <property dictRef="nwchem:totalEnergy">
              <scalar dataType="xsd:double" units="unit:none">-7.602737337625e1</scalar>
            </property>
            <property dictRef="nwchem:one-electronEnergy">
              <scalar dataType="xsd:double" units="unit:none">-1.233290504490e2</scalar>
            </property>
            <property dictRef="nwchem:two-electronEnergy">
              <scalar dataType="xsd:double" units="unit:none">3.800491967031e1</scalar>
            </property>
            <property dictRef="nwchem:nuclearRepulsionEnergy">
              <scalar dataType="xsd:double" units="unit:none">9.296757402422e0</scalar>
            </property>
            <property dictRef="nwchem:orbitalSymmetries">
              <array size="25" dataType="xsd:integer" units="unit:none">1 1 3 1 4 1 3 3 1 1 4 3 1 2 4 1 3 3 1 4 2 1 1 3 1</array>
            </property>
            <property dictRef="nwchem:total_mullikenAtomicCharges">
              <array size="3" dataType="xsd:double" units="unit:none">-2.915404487209e-1 1.457702243604e-1 1.457702243604e-1</array>
            </property>
            <property dictRef="nwchem:total_mullikenShellCharges">
              <array size="12" dataType="xsd:double" units="unit:none">2.002005973733e0 8.284259367532e-1 8.060437541993e-1 2.833131688082e0 1.803257368381e0 1.867572757179e-2 6.981771671252e-1 6.813792967343e-2 8.791467884099e-2 6.981771671252e-1 6.813792967343e-2 8.791467884099e-2</array>
            </property>
            <property dictRef="nwchem:totalDipole">
              <array size="3" dataType="xsd:double" units="unit:none">5.846018114042e-16 -1.650868690554e-17 -8.007718612098e-1</array>
            </property>
            <property dictRef="nwchem:openShellDipole">
              <array size="3" dataType="xsd:double" units="unit:none">0.000000000000e0 0.000000000000e0 0.000000000000e0</array>
            </property>
            <property dictRef="nwchem:nuclearDipole">
              <array size="3" dataType="xsd:double" units="unit:none">0.000000000000e0 0.000000000000e0 -7.749443650861e-1</array>
            </property>
            <property dictRef="nwchem:totalQuadrupole">
              <array size="6" dataType="xsd:double" units="unit:none">-3.065162988027e0 2.030914028725e-15 9.974659986867e-17 -5.211575725685e0 9.965854328015e-16 -4.268976672602e0</array>
            </property>
            <property dictRef="nwchem:openShellQuadrupole">
              <array size="6" dataType="xsd:double" units="unit:none">0.000000000000e0 0.000000000000e0 0.000000000000e0 0.000000000000e0 0.000000000000e0 0.000000000000e0</array>
            </property>
            <property dictRef="nwchem:nuclearQuadrupole">
              <array size="6" dataType="xsd:double" units="unit:none">4.040570165993e0 0.000000000000e0 0.000000000000e0 0.000000000000e0 0.000000000000e0 1.946783220320e0</array>
            </property>
            <list dictRef="molecularOrbitals" id="prop_h2o_run.movecs">
              <array size="25" delimiter="|" dataType="xsd:string" id="aoDescriptions" dictRef="atomicOrbitalDescriptions">1 O  s          |1 O  s          |1 O  s          |1 O  px         |1 O  py         |1 O  pz         |1 O  px         |1 O  py         |1 O  pz         |1 O  dxx        |1 O  dxy        |1 O  dxz        |1 O  dyy        |1 O  dyz        |1 O  dzz        |2 H  s          |2 H  s          |2 H  px         |2 H  py         |2 H  pz         |3 H  s          |3 H  s          |3 H  px         |3 H  py         |3 H  pz         </array>
              <list dictRef="molecularOrbital" id="molecularOrbital.1">
                <scalar dataType="xsd:double" dictRef="orbitalEnergy">-2.054953923623e1</scalar>
                <scalar dataType="xsd:string" dictRef="orbitalSymmetry">a1</scalar>
                <scalar dataType="xsd:double" dictRef="orbitalOccupancy">2.000000000000e0</scalar>
                <array size="25" dataType="xsd:double" dictRef="aoVector">1.001023570440e0 2.178109727200e-3 -1.008898875550e-3 -1.201071480023e-19 1.124164065779e-19 -1.661684268389e-3 -2.898423210423e-19 -8.176334911215e-20 3.706689378830e-4 -1.048909357114e-3 2.858230054252e-19 1.090002712870e-19 -1.223679169982e-3 -3.017673529246e-20 -1.112433718155e-3 -2.119019865053e-4 2.036754328865e-4 -4.457884404041e-4 -6.401458832708e-19 -3.520924941742e-4 -2.119019865053e-4 2.036754328865e-4 4.457884404041e-4 5.911111692948e-19 -3.520924941742e-4</array>
              </list>
              <list dictRef="molecularOrbital" id="molecularOrbital.2">
                <scalar dataType="xsd:double" dictRef="orbitalEnergy">-1.341880855650e0</scalar>
                <scalar dataType="xsd:string" dictRef="orbitalSymmetry">a1</scalar>
                <scalar dataType="xsd:double" dictRef="orbitalOccupancy">2.000000000000e0</scalar>
                <array size="25" dataType="xsd:double" dictRef="aoVector">-8.582341733434e-3 4.398723962675e-1 3.622275187804e-1 -5.527610455934e-19 -4.119664751021e-18 -8.058387533797e-2 1.957645964894e-18 -3.246444024725e-18 1.506335820596e-2 5.716430225432e-3 -2.291155103785e-19 6.713652215304e-19 -9.057548959526e-5 2.391882238114e-19 4.523587753902e-3 1.977258118851e-1 1.079714704229e-2 3.771126066978e-2 1.604673105084e-19 1.999524829567e-2 1.977258118851e-1 1.079714704229e-2 -3.771126066978e-2 -5.458063057822e-19 1.999524829567e-2</array>
              </list>
              <list dictRef="molecularOrbital" id="molecularOrbital.3">
                <scalar dataType="xsd:double" dictRef="orbitalEnergy">-7.067915210259e-1</scalar>
                <scalar dataType="xsd:string" dictRef="orbitalSymmetry">b1</scalar>
                <scalar dataType="xsd:double" dictRef="orbitalOccupancy">2.000000000000e0</scalar>
                <array size="25" dataType="xsd:double" dictRef="aoVector">-3.582148777956e-18 -2.771567082966e-17 -4.222357279406e-17 4.912045001033e-1 3.423019879803e-19 8.975727326743e-18 2.172769847065e-1 6.584958349906e-21 1.022451756521e-17 -4.487849318056e-19 -9.469064471610e-20 -4.701287942011e-2 3.002237134168e-18 3.189963958792e-19 -7.316234395664e-19 -3.306051736929e-1 -8.708477020079e-2 -2.352928573139e-2 4.935459968145e-19 -3.265936269490e-2 3.306051736929e-1 8.708477020079e-2 -2.352928573138e-2 1.283588275455e-19 3.265936269490e-2</array>
              </list>
              <list dictRef="molecularOrbital" id="molecularOrbital.4">
                <scalar dataType="xsd:double" dictRef="orbitalEnergy">-5.673573993775e-1</scalar>
                <scalar dataType="xsd:string" dictRef="orbitalSymmetry">a1</scalar>
                <scalar dataType="xsd:double" dictRef="orbitalOccupancy">2.000000000000e0</scalar>
                <array size="25" dataType="xsd:double" dictRef="aoVector">-2.759105940447e-3 1.533634259723e-1 3.660136638207e-1 -8.765317640111e-18 -3.247950634528e-18 5.479887940472e-1 -1.248410816669e-17 -3.072634639257e-18 3.649798714821e-1 -2.459014816434e-3 -5.949807117525e-18 -4.895222777404e-18 6.208492309301e-3 2.943853545092e-18 -2.498318416613e-2 -2.051129696046e-1 -4.050397346976e-2 -3.057610562172e-2 8.385987319055e-18 9.123511874918e-3 -2.051129696046e-1 -4.050397346976e-2 3.057610562172e-2 -7.364289999831e-18 9.123511874918e-3</array>
              </list>
              <list dictRef="molecularOrbital" id="molecularOrbital.5">
                <scalar dataType="xsd:double" dictRef="orbitalEnergy">-4.940365418902e-1</scalar>
                <scalar dataType="xsd:string" dictRef="orbitalSymmetry">b2</scalar>
                <scalar dataType="xsd:double" dictRef="orbitalOccupancy">2.000000000000e0</scalar>
                <array size="25" dataType="xsd:double" dictRef="aoVector">8.409766384095e-17 2.317354512841e-16 -2.490072490039e-16 9.249349131546e-16 6.308280149566e-1 3.928732352939e-16 1.065343897232e-15 4.951788698619e-1 -7.525029680045e-16 1.026840496707e-16 5.186925066179e-16 2.927567130841e-16 1.329697565820e-16 -3.162873556838e-2 1.835338670306e-17 -1.454753858428e-16 2.742372936316e-15 4.607199503927e-17 3.144109858877e-2 2.289465712091e-16 -4.938197892269e-16 -2.619654909354e-15 7.850304496700e-17 3.144109858877e-2 1.452082483708e-16</array>
              </list>
              <list dictRef="molecularOrbital" id="molecularOrbital.6">
                <scalar dataType="xsd:double" dictRef="orbitalEnergy">1.853147045506e-1</scalar>
                <scalar dataType="xsd:string" dictRef="orbitalSymmetry">a1</scalar>
                <scalar dataType="xsd:double" dictRef="orbitalOccupancy">0.000000000000e0</scalar>
                <array size="25" dataType="xsd:double" dictRef="aoVector">-5.676611490527e-2 8.072980438077e-2 1.079343358845e0 -5.799100346984e-18 -7.144058373259e-17 -1.842772341839e-1 -5.023519246916e-18 -5.621564042328e-17 -3.344572540719e-1 -2.573076537979e-2 -2.072754008855e-19 6.313042213742e-19 -4.143719115341e-2 3.580362962823e-18 -2.267016515752e-2 -5.808667790162e-2 -8.430687606662e-1 -1.404420413255e-2 -3.051976627875e-18 -1.282003307251e-2 -5.808667790162e-2 -8.430687606662e-1 1.404420413255e-2 -3.592495396872e-18 -1.282003307251e-2</array>
              </list>
              <list dictRef="molecularOrbital" id="molecularOrbital.7">
                <scalar dataType="xsd:double" dictRef="orbitalEnergy">2.575552094126e-1</scalar>
                <scalar dataType="xsd:string" dictRef="orbitalSymmetry">b1</scalar>
                <scalar dataType="xsd:double" dictRef="orbitalOccupancy">0.000000000000e0</scalar>
                <array size="25" dataType="xsd:double" dictRef="aoVector">-3.273649330489e-17 -3.199923254820e-17 1.557369695307e-16 2.797072309228e-1 -1.284967435461e-15 -2.848694912706e-17 6.720786592793e-1 -1.009548178942e-15 -6.430212908837e-17 -5.251692443613e-18 6.004162654383e-22 -3.825279620683e-2 -7.688690517569e-18 6.238012834806e-17 -4.366886170261e-18 2.327511598452e-2 1.461251965559e0 2.168481517256e-2 -6.065743007348e-17 1.816295931922e-2 -2.327511598452e-2 -1.461251965559e0 2.168481517256e-2 -6.065511452058e-17 -1.816295931922e-2</array>
              </list>
              <list dictRef="molecularOrbital" id="molecularOrbital.8">
                <scalar dataType="xsd:double" dictRef="orbitalEnergy">7.995218003573e-1</scalar>
                <scalar dataType="xsd:string" dictRef="orbitalSymmetry">b1</scalar>
                <scalar dataType="xsd:double" dictRef="orbitalOccupancy">0.000000000000e0</scalar>
                <array size="25" dataType="xsd:double" dictRef="aoVector">5.148218528490e-18 -6.291209833270e-18 -9.328790468382e-17 2.664165883662e-1 -1.643729723823e-16 1.749904012141e-17 4.815039189997e-1 -1.290272796552e-16 3.026248237918e-17 2.252466650884e-18 -1.351242942565e-31 1.951935517575e-1 3.645888736847e-18 8.241405192549e-18 1.924690763788e-18 9.457502264275e-1 -6.661340475379e-1 -7.695553987780e-2 -8.192513185003e-18 -1.580383822179e-1 -9.457502264275e-1 6.661340475379e-1 -7.695553987780e-2 -8.192513185003e-18 1.580383822179e-1</array>
              </list>
              <list dictRef="molecularOrbital" id="molecularOrbital.9">
                <scalar dataType="xsd:double" dictRef="orbitalEnergy">8.611183075346e-1</scalar>
                <scalar dataType="xsd:string" dictRef="orbitalSymmetry">a1</scalar>
                <scalar dataType="xsd:double" dictRef="orbitalOccupancy">0.000000000000e0</scalar>
                <array size="25" dataType="xsd:double" dictRef="aoVector">-6.011581957302e-2 -2.500456680161e-1 3.023015696283e-1 3.062891539362e-17 7.007785228943e-17 3.242164161298e-1 -1.009630057897e-16 5.534212585523e-17 -1.075523550852e-2 9.680609621096e-2 -1.335035604673e-20 -2.075034533581e-17 -9.198554034074e-2 -3.542107833640e-18 2.020603364157e-3 7.818926454815e-1 -5.385673238212e-1 -3.042352784188e-1 3.136523157589e-18 -5.666458037702e-2 7.818926454815e-1 -5.385673238212e-1 3.042352784188e-1 3.080304057415e-18 -5.666458037702e-2</array>
              </list>
              <list dictRef="molecularOrbital" id="molecularOrbital.10">
                <scalar dataType="xsd:double" dictRef="orbitalEnergy">1.157708920272e0</scalar>
                <scalar dataType="xsd:string" dictRef="orbitalSymmetry">a1</scalar>
                <scalar dataType="xsd:double" dictRef="orbitalOccupancy">0.000000000000e0</scalar>
                <array size="25" dataType="xsd:double" dictRef="aoVector">-2.921340940694e-2 -1.426329592616e-1 -5.995210140441e-1 -1.183718936763e-17 2.717964851416e-16 -7.499007592662e-1 1.760767759101e-17 2.133511403328e-16 1.278725193012e0 -4.484234382065e-2 2.237540154483e-31 -1.993996731707e-17 -4.704611864549e-2 -1.362745305081e-17 -6.137307354323e-2 5.479712568492e-1 9.138313169755e-2 1.018234279451e-1 1.354660839850e-17 2.359335115302e-1 5.479712568492e-1 9.138313169755e-2 -1.018234279451e-1 1.354660839850e-17 2.359335115302e-1</array>
              </list>
              <list dictRef="molecularOrbital" id="molecularOrbital.11">
                <scalar dataType="xsd:double" dictRef="orbitalEnergy">1.200222073857e0</scalar>
                <scalar dataType="xsd:string" dictRef="orbitalSymmetry">b2</scalar>
                <scalar dataType="xsd:double" dictRef="orbitalOccupancy">0.000000000000e0</scalar>
                <array size="25" dataType="xsd:double" dictRef="aoVector">-4.218739463898e-19 -5.654537804564e-19 9.188308606419e-18 -5.105190530249e-18 -9.674406372976e-1 -2.494006066266e-18 2.667354007098e-18 1.034493023247e0 1.978031196763e-18 -1.411858355969e-18 -3.751578143526e-17 2.753914962346e-18 -2.013364371915e-18 7.417379223587e-3 3.972930966384e-19 -2.152420337987e-18 -2.005364818791e-18 -2.595664703746e-18 -3.267577138430e-3 -5.919897839258e-18 3.381084587717e-19 -1.952881563277e-18 -9.149174082047e-19 -3.267577138430e-3 -3.159427782187e-18</array>
              </list>
              <list dictRef="molecularOrbital" id="molecularOrbital.12">
                <scalar dataType="xsd:double" dictRef="orbitalEnergy">1.251724680709e0</scalar>
                <scalar dataType="xsd:string" dictRef="orbitalSymmetry">b1</scalar>
                <scalar dataType="xsd:double" dictRef="orbitalOccupancy">0.000000000000e0</scalar>
                <array size="25" dataType="xsd:double" dictRef="aoVector">1.549660801592e-17 8.093742558755e-17 1.020705022012e-16 -7.272507351629e-1 1.263518427143e-16 1.115976163093e-16 1.779205486985e0 9.382178953578e-17 -1.727439159334e-16 5.788709720844e-19 1.013301472285e-31 -8.210815593238e-2 1.453860092992e-17 -6.212312209549e-18 8.742176643442e-18 3.888588551000e-1 8.409162004122e-1 3.039773826729e-1 6.163189641394e-18 1.879195330707e-1 -3.888588551000e-1 -8.409162004122e-1 3.039773826729e-1 6.163189641394e-18 -1.879195330707e-1</array>
              </list>
              <list dictRef="molecularOrbital" id="molecularOrbital.13">
                <scalar dataType="xsd:double" dictRef="orbitalEnergy">1.428029361767e0</scalar>
                <scalar dataType="xsd:string" dictRef="orbitalSymmetry">a1</scalar>
                <scalar dataType="xsd:double" dictRef="orbitalOccupancy">0.000000000000e0</scalar>
                <array size="25" dataType="xsd:double" dictRef="aoVector">-2.929643115294e-1 -6.502677956864e-1 1.122148673064e0 5.185328468185e-17 2.567106500611e-16 -7.835165867626e-2 -2.290860814318e-16 1.916423161814e-16 5.321854884196e-1 -1.841648213885e-1 2.068656742298e-31 1.711568840002e-17 -1.615328412046e-1 -1.264507426855e-17 -2.021645158359e-2 2.058122699175e-1 -2.857956367407e-1 2.891388991096e-1 1.254747454852e-17 -5.282448021064e-1 2.058122699175e-1 -2.857956367407e-1 -2.891388991096e-1 1.254747454852e-17 -5.282448021064e-1</array>
              </list>
              <list dictRef="molecularOrbital" id="molecularOrbital.14">
                <scalar dataType="xsd:double" dictRef="orbitalEnergy">1.476575392100e0</scalar>
                <scalar dataType="xsd:string" dictRef="orbitalSymmetry">a2</scalar>
                <scalar dataType="xsd:double" dictRef="orbitalOccupancy">0.000000000000e0</scalar>
                <array size="25" dataType="xsd:double" dictRef="aoVector">-9.467677884536e-19 2.254411197650e-18 5.150271487717e-18 1.329743799580e-19 -5.816952697043e-18 6.658412621347e-18 5.802721917276e-20 -7.514234877523e-17 4.428263231783e-18 3.307129867686e-21 2.240298588034e-1 -1.210199977863e-20 6.136652083199e-20 -9.901400747539e-18 -3.096086294171e-19 -2.532707348387e-18 -9.014744630712e-19 -4.162437629231e-19 -6.860763109380e-1 5.790128839210e-20 -2.347773796981e-18 -8.466423550772e-19 3.991602150076e-19 6.860763109380e-1 7.853130092582e-20</array>
              </list>
              <list dictRef="molecularOrbital" id="molecularOrbital.15">
                <scalar dataType="xsd:double" dictRef="orbitalEnergy">1.680829471721e0</scalar>
                <scalar dataType="xsd:string" dictRef="orbitalSymmetry">b2</scalar>
                <scalar dataType="xsd:double" dictRef="orbitalOccupancy">0.000000000000e0</scalar>
                <array size="25" dataType="xsd:double" dictRef="aoVector">1.173750687377e-20 -1.485460136653e-19 -1.941275401807e-19 -1.400556907298e-18 -4.166274404487e-2 1.670040442935e-19 -3.111849889656e-18 -6.269693841539e-1 6.809877484459e-20 5.135299984845e-20 -2.487231074471e-17 1.862343290772e-19 -3.038052146367e-20 -2.771810847597e-1 8.816460314264e-21 3.637835848730e-19 -6.621056488067e-18 -2.249065994788e-19 7.703790016417e-1 -9.672784161307e-20 4.013697873138e-19 6.616234049641e-18 4.016950176092e-20 7.703790016417e-1 5.118981154249e-20</array>
              </list>
              <list dictRef="molecularOrbital" id="molecularOrbital.16">
                <scalar dataType="xsd:double" dictRef="orbitalEnergy">1.748561502937e0</scalar>
                <scalar dataType="xsd:string" dictRef="orbitalSymmetry">a1</scalar>
                <scalar dataType="xsd:double" dictRef="orbitalOccupancy">0.000000000000e0</scalar>
                <array size="25" dataType="xsd:double" dictRef="aoVector">-6.642067325581e-1 -1.295520268657e0 3.206860909777e0 -7.610974255719e-17 -1.784760315114e-17 -4.587974198970e-3 2.399909975205e-16 -1.259893960169e-17 -1.097538765460e0 -2.710771687134e-1 1.051061469048e-20 -6.352051620797e-17 -1.054023628881e-1 8.625365438354e-19 -3.675938425937e-1 -8.346064555520e-1 -3.808751131030e-1 -3.337723080178e-1 -8.863785616454e-19 1.735300611476e-1 -8.346064555520e-1 -3.808751131031e-1 3.337723080178e-1 -8.220024665029e-19 1.735300611476e-1</array>
              </list>
              <list dictRef="molecularOrbital" id="molecularOrbital.17">
                <scalar dataType="xsd:double" dictRef="orbitalEnergy">1.942362332056e0</scalar>
                <scalar dataType="xsd:string" dictRef="orbitalSymmetry">b1</scalar>
                <scalar dataType="xsd:double" dictRef="orbitalOccupancy">0.000000000000e0</scalar>
                <array size="25" dataType="xsd:double" dictRef="aoVector">-2.825480086552e-17 -1.007048694152e-16 -2.399251631724e-16 -1.188876574237e-2 -4.834739332221e-18 1.140460972742e-16 9.172732384955e-1 -3.928000214922e-18 -7.095293714619e-17 1.047357990070e-17 -8.037599146239e-21 5.217857944396e-2 1.125225811560e-17 -3.675764848246e-19 -2.000053412624e-18 3.972093602659e-1 9.370024456807e-2 -4.805258402276e-1 -3.861581968195e-19 6.907841555967e-1 -3.972093602659e-1 -9.370024456807e-2 -4.805258402276e-1 -3.832767124792e-19 -6.907841555967e-1</array>
              </list>
              <list dictRef="molecularOrbital" id="molecularOrbital.18">
                <scalar dataType="xsd:double" dictRef="orbitalEnergy">2.480481972880e0</scalar>
                <scalar dataType="xsd:string" dictRef="orbitalSymmetry">b1</scalar>
                <scalar dataType="xsd:double" dictRef="orbitalOccupancy">0.000000000000e0</scalar>
                <array size="25" dataType="xsd:double" dictRef="aoVector">-1.526355478523e-16 -2.667552965341e-16 5.929905557353e-16 8.558733752014e-1 -1.473196896017e-16 5.032755874562e-17 1.621437653876e-1 -1.116145965521e-16 -1.636464651674e-16 -4.689973620514e-17 4.695084303891e-22 2.525065701444e-1 -2.612969127117e-17 7.294156430172e-18 -6.479459253012e-17 3.169907464837e-1 3.281761759735e-1 7.270101263436e-1 -7.243106299392e-18 5.638166182603e-1 -3.169907464837e-1 -3.281761759735e-1 7.270101263436e-1 -7.240230623679e-18 -5.638166182603e-1</array>
              </list>
              <list dictRef="molecularOrbital" id="molecularOrbital.19">
                <scalar dataType="xsd:double" dictRef="orbitalEnergy">2.491037289271e0</scalar>
                <scalar dataType="xsd:string" dictRef="orbitalSymmetry">a1</scalar>
                <scalar dataType="xsd:double" dictRef="orbitalOccupancy">0.000000000000e0</scalar>
                <array size="25" dataType="xsd:double" dictRef="aoVector">2.228852223534e-1 5.221618864444e-1 8.685215169535e-1 2.293967934899e-17 7.582327428354e-17 -6.992736449063e-1 -2.196869832436e-16 5.506348826879e-17 -2.203070744400e-1 -5.004330781263e-2 -1.082706793390e-20 3.771527623599e-17 3.507339075345e-1 -3.699615500809e-18 5.005836741349e-2 -5.532445881920e-1 -1.701611694575e-1 -7.847935294934e-1 3.700627799805e-18 -5.473496671255e-1 -5.532445881920e-1 -1.701611694575e-1 7.847935294934e-1 3.634313471295e-18 -5.473496671255e-1</array>
              </list>
              <list dictRef="molecularOrbital" id="molecularOrbital.20">
                <scalar dataType="xsd:double" dictRef="orbitalEnergy">3.290934526578e0</scalar>
                <scalar dataType="xsd:string" dictRef="orbitalSymmetry">b2</scalar>
                <scalar dataType="xsd:double" dictRef="orbitalOccupancy">0.000000000000e0</scalar>
                <array size="25" dataType="xsd:double" dictRef="aoVector">2.123798528065e-20 -2.701714992393e-19 -5.937797715734e-19 -9.014681149798e-22 6.101169261427e-3 -8.096709379257e-19 5.368542407989e-19 -3.182604008406e-1 -5.506609166835e-19 1.305154705957e-20 9.327116529265e-18 1.275550226174e-20 -1.565881589414e-20 1.810319707659e0 3.966166386248e-20 6.016487068226e-19 7.006270384484e-19 -1.280199275247e-19 4.052545503450e-1 2.308604586020e-19 1.632717878885e-19 -5.942605929352e-19 -1.703860420356e-19 4.052545503450e-1 -2.683841842900e-19</array>
              </list>
              <list dictRef="molecularOrbital" id="molecularOrbital.21">
                <scalar dataType="xsd:double" dictRef="orbitalEnergy">3.352113546563e0</scalar>
                <scalar dataType="xsd:string" dictRef="orbitalSymmetry">a2</scalar>
                <scalar dataType="xsd:double" dictRef="orbitalOccupancy">0.000000000000e0</scalar>
                <array size="25" dataType="xsd:double" dictRef="aoVector">-5.103741423135e-20 2.947641284693e-19 7.171406970904e-19 9.086997945679e-21 -1.869673799653e-16 9.200473164069e-19 8.818418547261e-21 -1.652569257303e-16 6.029033421318e-19 -6.127058121233e-21 1.855480073052e0 -2.780387661137e-21 3.832274769176e-21 2.512235312477e-17 -4.807486143677e-20 -3.447318842597e-19 -1.220359846780e-19 -5.348011711513e-20 3.795336502048e-1 1.785811053650e-20 -3.385535942480e-19 -1.199796185367e-19 4.967909752144e-20 -3.795336502048e-1 1.215212830018e-20</array>
              </list>
              <list dictRef="molecularOrbital" id="molecularOrbital.22">
                <scalar dataType="xsd:double" dictRef="orbitalEnergy">3.520524311242e0</scalar>
                <scalar dataType="xsd:string" dictRef="orbitalSymmetry">a1</scalar>
                <scalar dataType="xsd:double" dictRef="orbitalOccupancy">0.000000000000e0</scalar>
                <array size="25" dataType="xsd:double" dictRef="aoVector">-8.032158635839e-2 -1.315834781906e-1 6.406427262692e-1 -3.250085409618e-17 1.935062971801e-17 -3.763636346811e-2 1.760165473619e-17 1.381891412734e-17 -5.702086539820e-1 -6.824254120468e-1 5.081031650839e-21 -1.463985942470e-17 -4.415925592184e-1 -9.388155548359e-19 1.077971451124e0 -3.431627672440e-1 -4.614245729740e-2 -3.717910737603e-1 9.221610685385e-19 3.119094224205e-1 -3.431627672440e-1 -4.614245729740e-2 3.717910737603e-1 9.380567158483e-19 3.119094224205e-1</array>
              </list>
              <list dictRef="molecularOrbital" id="molecularOrbital.23">
                <scalar dataType="xsd:double" dictRef="orbitalEnergy">3.879651893328e0</scalar>
                <scalar dataType="xsd:string" dictRef="orbitalSymmetry">a1</scalar>
                <scalar dataType="xsd:double" dictRef="orbitalOccupancy">0.000000000000e0</scalar>
                <array size="25" dataType="xsd:double" dictRef="aoVector">-9.935545349157e-2 -4.192199951049e-2 2.334554888048e0 -1.143558128149e-16 2.417954607101e-17 -4.170637175597e-1 -2.530561780753e-16 1.728448680934e-17 -9.032512966018e-1 8.994384122094e-1 -7.619537807155e-21 -3.265350575617e-17 -1.118512071749e0 -1.173486719235e-18 2.531828085574e-2 -1.254368080426e0 -1.971646776679e-1 -6.153141165616e-1 1.175807503578e-18 -5.019717000102e-1 -1.254368080426e0 -1.971646776679e-1 6.153141165616e-1 1.149480714083e-18 -5.019717000102e-1</array>
              </list>
              <list dictRef="molecularOrbital" id="molecularOrbital.24">
                <scalar dataType="xsd:double" dictRef="orbitalEnergy">4.155126835460e0</scalar>
                <scalar dataType="xsd:string" dictRef="orbitalSymmetry">b1</scalar>
                <scalar dataType="xsd:double" dictRef="orbitalOccupancy">0.000000000000e0</scalar>
                <array size="25" dataType="xsd:double" dictRef="aoVector">-1.713101003077e-17 1.529085293877e-18 7.351893698382e-16 -4.943366597073e-1 -6.571442891205e-17 -1.088446460732e-16 -1.165432158046e0 -5.433056962651e-17 -3.889520042722e-16 1.071758191706e-16 1.626102434991e-21 2.301384834417e0 -1.580411603288e-16 3.357736887426e-18 2.694271554598e-17 -1.124311894055e0 -2.918887797345e-1 -6.178357069638e-1 -3.343352278837e-18 -4.911810693491e-1 1.124311894055e0 2.918887797345e-1 -6.178357069638e-1 -3.344856205226e-18 4.911810693491e-1</array>
              </list>
              <list dictRef="molecularOrbital" id="molecularOrbital.25">
                <scalar dataType="xsd:double" dictRef="orbitalEnergy">5.978863024447e0</scalar>
                <scalar dataType="xsd:string" dictRef="orbitalSymmetry">a1</scalar>
                <scalar dataType="xsd:double" dictRef="orbitalOccupancy">0.000000000000e0</scalar>
                <array size="25" dataType="xsd:double" dictRef="aoVector">3.165399194283e-1 1.644306612661e0 1.422929538491e0 -9.449305177734e-17 1.545148345016e-17 1.949692971169e-1 -2.211441519707e-17 1.122025616223e-17 3.536787250613e-2 -1.609394123249e0 -3.848489531747e-21 1.845051568493e-16 -1.356170187551e0 -7.539012944524e-19 -1.486847896537e0 2.741886603641e-1 -1.878782161831e-1 2.267855918456e-1 7.466046121132e-19 1.903803652463e-1 2.741886603641e-1 -1.878782161831e-1 -2.267855918456e-1 7.480936508157e-19 1.903803652463e-1</array>
              </list>
            </list>
            <!--scf status ok-->
            <!--closing module scf-->
          </module>
          <module title="gradients" dictRef="nwchem:gradients">
            <list dictRef="compchem:basisSet" id="aoBasis">
              <list dictRef="compchem:basisSetContractions" id="basisSetContractions.1">
                <scalar dataType="xsd:string" dictRef="compchem:atomType">o</scalar>
                <scalar dataType="xsd:string" dictRef="compchem:elementType">O</scalar>
                <scalar dataType="xsd:string" dictRef="compchem:basisSetType">orbitalBasis</scalar>
                <scalar dataType="xsd:string" dictRef="compchem:basisSetTitle">cc-pvdz</scalar>
                <scalar dataType="xsd:string" dictRef="compchem:basisSetHarmonicType">cartesian</scalar>
                <list dictRef="compchem:basisSetContraction" id="basisSetContraction.1">
                  <scalar dataType="xsd:string" dictRef="compchem:basisSetShell">s</scalar>
                  <array size="8" dataType="xsd:double" dictRef="compchem:basisSetExponent">1.172000000000e4 1.759000000000e3 4.008000000000e2 1.137000000000e2 3.703000000000e1 1.327000000000e1 5.025000000000e0 1.013000000000e0</array>
                  <array size="8" dataType="xsd:double" dictRef="compchem:basisSetCoefficient">7.100000000000e-4 5.470000000000e-3 2.783700000000e-2 1.048000000000e-1 2.830620000000e-1 4.487190000000e-1 2.709520000000e-1 1.545800000000e-2</array>
                </list>
                <list dictRef="compchem:basisSetContraction" id="basisSetContraction.2">
                  <scalar dataType="xsd:string" dictRef="compchem:basisSetShell">s</scalar>
                  <array size="8" dataType="xsd:double" dictRef="compchem:basisSetExponent">1.172000000000e4 1.759000000000e3 4.008000000000e2 1.137000000000e2 3.703000000000e1 1.327000000000e1 5.025000000000e0 1.013000000000e0</array>
                  <array size="8" dataType="xsd:double" dictRef="compchem:basisSetCoefficient">-1.600000000000e-4 -1.263000000000e-3 -6.267000000000e-3 -2.571600000000e-2 -7.092400000000e-2 -1.654110000000e-1 -1.169550000000e-1 5.573680000000e-1</array>
                </list>
                <list dictRef="compchem:basisSetContraction" id="basisSetContraction.3">
                  <scalar dataType="xsd:string" dictRef="compchem:basisSetShell">s</scalar>
                  <array size="1" dataType="xsd:double" dictRef="compchem:basisSetExponent">3.023000000000e-1</array>
                  <array size="1" dataType="xsd:double" dictRef="compchem:basisSetCoefficient">1.000000000000e0</array>
                </list>
                <list dictRef="compchem:basisSetContraction" id="basisSetContraction.4">
                  <scalar dataType="xsd:string" dictRef="compchem:basisSetShell">p</scalar>
                  <array size="3" dataType="xsd:double" dictRef="compchem:basisSetExponent">1.770000000000e1 3.854000000000e0 1.046000000000e0</array>
                  <array size="3" dataType="xsd:double" dictRef="compchem:basisSetCoefficient">4.301800000000e-2 2.289130000000e-1 5.087280000000e-1</array>
                </list>
                <list dictRef="compchem:basisSetContraction" id="basisSetContraction.5">
                  <scalar dataType="xsd:string" dictRef="compchem:basisSetShell">p</scalar>
                  <array size="1" dataType="xsd:double" dictRef="compchem:basisSetExponent">2.753000000000e-1</array>
                  <array size="1" dataType="xsd:double" dictRef="compchem:basisSetCoefficient">1.000000000000e0</array>
                </list>
                <list dictRef="compchem:basisSetContraction" id="basisSetContraction.6">
                  <scalar dataType="xsd:string" dictRef="compchem:basisSetShell">d</scalar>
                  <array size="1" dataType="xsd:double" dictRef="compchem:basisSetExponent">1.185000000000e0</array>
                  <array size="1" dataType="xsd:double" dictRef="compchem:basisSetCoefficient">1.000000000000e0</array>
                </list>
              </list>
              <list dictRef="compchem:basisSetContractions" id="basisSetContractions.2">
                <scalar dataType="xsd:string" dictRef="compchem:atomType">h</scalar>
                <scalar dataType="xsd:string" dictRef="compchem:elementType">H</scalar>
                <scalar dataType="xsd:string" dictRef="compchem:basisSetType">orbitalBasis</scalar>
                <scalar dataType="xsd:string" dictRef="compchem:basisSetTitle">cc-pvdz</scalar>
                <scalar dataType="xsd:string" dictRef="compchem:basisSetHarmonicType">cartesian</scalar>
                <list dictRef="compchem:basisSetContraction" id="basisSetContraction.7">
                  <scalar dataType="xsd:string" dictRef="compchem:basisSetShell">s</scalar>
                  <array size="3" dataType="xsd:double" dictRef="compchem:basisSetExponent">1.301000000000e1 1.962000000000e0 4.446000000000e-1</array>
                  <array size="3" dataType="xsd:double" dictRef="compchem:basisSetCoefficient">1.968500000000e-2 1.379770000000e-1 4.781480000000e-1</array>
                </list>
                <list dictRef="compchem:basisSetContraction" id="basisSetContraction.8">
                  <scalar dataType="xsd:string" dictRef="compchem:basisSetShell">s</scalar>
                  <array size="1" dataType="xsd:double" dictRef="compchem:basisSetExponent">1.220000000000e-1</array>
                  <array size="1" dataType="xsd:double" dictRef="compchem:basisSetCoefficient">1.000000000000e0</array>
                </list>
                <list dictRef="compchem:basisSetContraction" id="basisSetContraction.9">
                  <scalar dataType="xsd:string" dictRef="compchem:basisSetShell">p</scalar>
                  <array size="1" dataType="xsd:double" dictRef="compchem:basisSetExponent">7.270000000000e-1</array>
                  <array size="1" dataType="xsd:double" dictRef="compchem:basisSetCoefficient">1.000000000000e0</array>
                </list>
              </list>
            </list>
            <!--gradients status ok-->
            <!--closing module gradients-->
          </module>
          <molecule id="geometry">
            <atomArray>
              <atom elementType="O" x3="0.000000000000e0" y3="0.000000000000e0" z3="7.391973940534e-2" id="o.1"/>
              <atom elementType="H" x3="-7.521552528010e-1" y3="0.000000000000e0" z3="-5.007204212434e-1" id="h.2"/>
              <atom elementType="H" x3="7.521552528010e-1" y3="0.000000000000e0" z3="-5.007204212434e-1" id="h.3"/>
            </atomArray>
          </molecule>
          <property dictRef="nwchem:totalEnergy">
            <scalar dataType="xsd:double" units="unit:none">-7.602737337625e1</scalar>
          </property>
          <property dictRef="nwchem:totalGradient">
            <matrix rows="3" columns="3" dataType="xsd:double" units="unit:none">0.000000000000e0 0.000000000000e0 -1.479612712492e-3 -1.218729052949e-3 0.000000000000e0 7.398063562564e-4 1.218729052949e-3 0.000000000000e0 7.398063562564e-4</matrix>
          </property>
          <property dictRef="nwchem:gradientNorm">
            <scalar dataType="xsd:double" units="unit:none">2.500896174871e-3</scalar>
          </property>
          <property dictRef="nwchem:gradientMax">
            <scalar dataType="xsd:double" units="unit:none">1.479612712492e-3</scalar>
          </property>
          <property dictRef="nwchem:cpuTime">
            <scalar dataType="xsd:double" units="unit:none">2.689590000000e-1</scalar>
          </property>
          <property dictRef="nwchem:wallTime">
            <scalar dataType="xsd:double" units="unit:none">2.951660000000e-1</scalar>
          </property>
          <!--task_gradient status ok-->
          <!--closing module task_gradient-->
        </module>
        <module title="task_energy" dictRef="nwchem:task_energy">
          <molecule id="geometry">
            <atomArray>
              <atom elementType="O" x3="0.000000000000e0" y3="0.000000000000e0" z3="7.752183219504e-2" id="o.1"/>
              <atom elementType="H" x3="-7.479388505390e-1" y3="0.000000000000e0" z3="-5.025214676382e-1" id="h.2"/>
              <atom elementType="H" x3="7.479388505390e-1" y3="0.000000000000e0" z3="-5.025214676382e-1" id="h.3"/>
            </atomArray>
          </molecule>
          <module title="scf" dictRef="nwchem:scf">
            <list dictRef="compchem:basisSet" id="aoBasis">
              <list dictRef="compchem:basisSetContractions" id="basisSetContractions.1">
                <scalar dataType="xsd:string" dictRef="compchem:atomType">o</scalar>
                <scalar dataType="xsd:string" dictRef="compchem:elementType">O</scalar>
                <scalar dataType="xsd:string" dictRef="compchem:basisSetType">orbitalBasis</scalar>
                <scalar dataType="xsd:string" dictRef="compchem:basisSetTitle">cc-pvdz</scalar>
                <scalar dataType="xsd:string" dictRef="compchem:basisSetHarmonicType">cartesian</scalar>
                <list dictRef="compchem:basisSetContraction" id="basisSetContraction.1">
                  <scalar dataType="xsd:string" dictRef="compchem:basisSetShell">s</scalar>
                  <array size="8" dataType="xsd:double" dictRef="compchem:basisSetExponent">1.172000000000e4 1.759000000000e3 4.008000000000e2 1.137000000000e2 3.703000000000e1 1.327000000000e1 5.025000000000e0 1.013000000000e0</array>
                  <array size="8" dataType="xsd:double" dictRef="compchem:basisSetCoefficient">7.100000000000e-4 5.470000000000e-3 2.783700000000e-2 1.048000000000e-1 2.830620000000e-1 4.487190000000e-1 2.709520000000e-1 1.545800000000e-2</array>
                </list>
                <list dictRef="compchem:basisSetContraction" id="basisSetContraction.2">
                  <scalar dataType="xsd:string" dictRef="compchem:basisSetShell">s</scalar>
                  <array size="8" dataType="xsd:double" dictRef="compchem:basisSetExponent">1.172000000000e4 1.759000000000e3 4.008000000000e2 1.137000000000e2 3.703000000000e1 1.327000000000e1 5.025000000000e0 1.013000000000e0</array>
                  <array size="8" dataType="xsd:double" dictRef="compchem:basisSetCoefficient">-1.600000000000e-4 -1.263000000000e-3 -6.267000000000e-3 -2.571600000000e-2 -7.092400000000e-2 -1.654110000000e-1 -1.169550000000e-1 5.573680000000e-1</array>
                </list>
                <list dictRef="compchem:basisSetContraction" id="basisSetContraction.3">
                  <scalar dataType="xsd:string" dictRef="compchem:basisSetShell">s</scalar>
                  <array size="1" dataType="xsd:double" dictRef="compchem:basisSetExponent">3.023000000000e-1</array>
                  <array size="1" dataType="xsd:double" dictRef="compchem:basisSetCoefficient">1.000000000000e0</array>
                </list>
                <list dictRef="compchem:basisSetContraction" id="basisSetContraction.4">
                  <scalar dataType="xsd:string" dictRef="compchem:basisSetShell">p</scalar>
                  <array size="3" dataType="xsd:double" dictRef="compchem:basisSetExponent">1.770000000000e1 3.854000000000e0 1.046000000000e0</array>
                  <array size="3" dataType="xsd:double" dictRef="compchem:basisSetCoefficient">4.301800000000e-2 2.289130000000e-1 5.087280000000e-1</array>
                </list>
                <list dictRef="compchem:basisSetContraction" id="basisSetContraction.5">
                  <scalar dataType="xsd:string" dictRef="compchem:basisSetShell">p</scalar>
                  <array size="1" dataType="xsd:double" dictRef="compchem:basisSetExponent">2.753000000000e-1</array>
                  <array size="1" dataType="xsd:double" dictRef="compchem:basisSetCoefficient">1.000000000000e0</array>
                </list>
                <list dictRef="compchem:basisSetContraction" id="basisSetContraction.6">
                  <scalar dataType="xsd:string" dictRef="compchem:basisSetShell">d</scalar>
                  <array size="1" dataType="xsd:double" dictRef="compchem:basisSetExponent">1.185000000000e0</array>
                  <array size="1" dataType="xsd:double" dictRef="compchem:basisSetCoefficient">1.000000000000e0</array>
                </list>
              </list>
              <list dictRef="compchem:basisSetContractions" id="basisSetContractions.2">
                <scalar dataType="xsd:string" dictRef="compchem:atomType">h</scalar>
                <scalar dataType="xsd:string" dictRef="compchem:elementType">H</scalar>
                <scalar dataType="xsd:string" dictRef="compchem:basisSetType">orbitalBasis</scalar>
                <scalar dataType="xsd:string" dictRef="compchem:basisSetTitle">cc-pvdz</scalar>
                <scalar dataType="xsd:string" dictRef="compchem:basisSetHarmonicType">cartesian</scalar>
                <list dictRef="compchem:basisSetContraction" id="basisSetContraction.7">
                  <scalar dataType="xsd:string" dictRef="compchem:basisSetShell">s</scalar>
                  <array size="3" dataType="xsd:double" dictRef="compchem:basisSetExponent">1.301000000000e1 1.962000000000e0 4.446000000000e-1</array>
                  <array size="3" dataType="xsd:double" dictRef="compchem:basisSetCoefficient">1.968500000000e-2 1.379770000000e-1 4.781480000000e-1</array>
                </list>
                <list dictRef="compchem:basisSetContraction" id="basisSetContraction.8">
                  <scalar dataType="xsd:string" dictRef="compchem:basisSetShell">s</scalar>
                  <array size="1" dataType="xsd:double" dictRef="compchem:basisSetExponent">1.220000000000e-1</array>
                  <array size="1" dataType="xsd:double" dictRef="compchem:basisSetCoefficient">1.000000000000e0</array>
                </list>
                <list dictRef="compchem:basisSetContraction" id="basisSetContraction.9">
                  <scalar dataType="xsd:string" dictRef="compchem:basisSetShell">p</scalar>
                  <array size="1" dataType="xsd:double" dictRef="compchem:basisSetExponent">7.270000000000e-1</array>
                  <array size="1" dataType="xsd:double" dictRef="compchem:basisSetCoefficient">1.000000000000e0</array>
                </list>
              </list>
            </list>
            <property dictRef="nwchem:totalEnergy">
              <scalar dataType="xsd:double" units="unit:none">-7.602737677649e1</scalar>
            </property>
            <property dictRef="nwchem:orbitalGradientNorm">
              <scalar dataType="xsd:double" units="unit:none">1.296767596201e-2</scalar>
            </property>
            <property dictRef="nwchem:totalEnergy">
              <scalar dataType="xsd:double" units="unit:none">-7.602738896130e1</scalar>
            </property>
            <property dictRef="nwchem:orbitalGradientNorm">
              <scalar dataType="xsd:double" units="unit:none">9.113475995544e-5</scalar>
            </property>
            <property dictRef="nwchem:totalEnergy">
              <scalar dataType="xsd:double" units="unit:none">-7.602738896130e1</scalar>
            </property>
            <property dictRef="nwchem:one-electronEnergy">
              <scalar dataType="xsd:double" units="unit:none">-1.233307404339e2</scalar>
            </property>
            <property dictRef="nwchem:two-electronEnergy">
              <scalar dataType="xsd:double" units="unit:none">3.800418123523e1</scalar>
            </property>
            <property dictRef="nwchem:nuclearRepulsionEnergy">
              <scalar dataType="xsd:double" units="unit:none">9.299170237353e0</scalar>
            </property>
            <property dictRef="nwchem:orbitalSymmetries">
              <array size="25" dataType="xsd:integer" units="unit:none">1 1 3 1 4 1 3 3 1 1 4 3 1 2 4 1 3 3 1 4 2 1 1 3 1</array>
            </property>
            <property dictRef="nwchem:total_mullikenAtomicCharges">
              <array size="3" dataType="xsd:double" units="unit:none">-2.896295431882e-1 1.448147715941e-1 1.448147715941e-1</array>
            </property>
            <property dictRef="nwchem:total_mullikenShellCharges">
              <array size="12" dataType="xsd:double" units="unit:none">2.002004038863e0 8.290724844543e-1 8.066134786271e-1 2.832004934821e0 1.801110185565e0 1.882442085734e-2 6.989838694084e-1 6.825089481955e-2 8.795046417792e-2 6.989838694084e-1 6.825089481955e-2 8.795046417792e-2</array>
            </property>
            <property dictRef="nwchem:totalDipole">
              <array size="3" dataType="xsd:double" units="unit:none">1.882174971435e-16 -1.660420930966e-17 -8.057368469202e-1</array>
            </property>
            <property dictRef="nwchem:openShellDipole">
              <array size="3" dataType="xsd:double" units="unit:none">0.000000000000e0 0.000000000000e0 0.000000000000e0</array>
            </property>
            <property dictRef="nwchem:nuclearDipole">
              <array size="3" dataType="xsd:double" units="unit:none">0.000000000000e0 0.000000000000e0 -7.272955865803e-1</array>
            </property>
            <property dictRef="nwchem:totalQuadrupole">
              <array size="6" dataType="xsd:double" units="unit:none">-3.091401844065e0 2.012572157839e-15 -4.744468706797e-16 -5.210993399055e0 9.967194574073e-16 -4.259773047800e0</array>
            </property>
            <property dictRef="nwchem:openShellQuadrupole">
              <array size="6" dataType="xsd:double" units="unit:none">0.000000000000e0 0.000000000000e0 0.000000000000e0 0.000000000000e0 0.000000000000e0 0.000000000000e0</array>
            </property>
            <property dictRef="nwchem:nuclearQuadrupole">
              <array size="6" dataType="xsd:double" units="unit:none">3.995396201229e0 0.000000000000e0 0.000000000000e0 0.000000000000e0 0.000000000000e0 1.975272539748e0</array>
            </property>
            <list dictRef="molecularOrbitals" id="prop_h2o_run.movecs">
              <array size="25" delimiter="|" dataType="xsd:string" id="aoDescriptions" dictRef="atomicOrbitalDescriptions">1 O  s          |1 O  s          |1 O  s          |1 O  px         |1 O  py         |1 O  pz         |1 O  px         |1 O  py         |1 O  pz         |1 O  dxx        |1 O  dxy        |1 O  dxz        |1 O  dyy        |1 O  dyz        |1 O  dzz        |2 H  s          |2 H  s          |2 H  px         |2 H  py         |2 H  pz         |3 H  s          |3 H  s          |3 H  px         |3 H  py         |3 H  pz         </array>
              <list dictRef="molecularOrbital" id="molecularOrbital.1">
                <scalar dataType="xsd:double" dictRef="orbitalEnergy">-2.054997719879e1</scalar>
                <scalar dataType="xsd:string" dictRef="orbitalSymmetry">a1</scalar>
                <scalar dataType="xsd:double" dictRef="orbitalOccupancy">2.000000000000e0</scalar>
                <array size="25" dataType="xsd:double" dictRef="aoVector">1.001022584488e0 2.173434539690e-3 -1.007136913305e-3 -1.202541377659e-19 1.140023635684e-19 -1.670439894900e-3 -2.890619941331e-19 -8.059482600998e-20 3.695225341855e-4 -1.051057754182e-3 2.858772768018e-19 1.094139672527e-19 -1.221931503880e-3 -3.027990989031e-20 -1.106264078875e-3 -2.125745710676e-4 2.026833965079e-4 -4.455353041657e-4 -6.401463480143e-19 -3.561408791976e-4 -2.125745710676e-4 2.026833965079e-4 4.455353041657e-4 5.912540292396e-19 -3.561408791976e-4</array>
              </list>
              <list dictRef="molecularOrbital" id="molecularOrbital.2">
                <scalar dataType="xsd:double" dictRef="orbitalEnergy">-1.342582517874e0</scalar>
                <scalar dataType="xsd:string" dictRef="orbitalSymmetry">a1</scalar>
                <scalar dataType="xsd:double" dictRef="orbitalOccupancy">2.000000000000e0</scalar>
                <array size="25" dataType="xsd:double" dictRef="aoVector">-8.507999888381e-3 4.397829556419e-1 3.614744231227e-1 -5.463783203191e-19 -4.023250920496e-18 -8.132027552407e-2 2.026412412567e-18 -3.167387152478e-18 1.535648829336e-2 5.635533100901e-3 -2.258246086468e-19 6.649249347578e-19 -5.902858153472e-5 2.327481616023e-19 4.675361144661e-3 1.981794317493e-1 1.073658308338e-2 3.750545204217e-2 1.606387510244e-19 2.033523416417e-2 1.981794317493e-1 1.073658308338e-2 -3.750545204217e-2 -5.369096288751e-19 2.033523416417e-2</array>
              </list>
              <list dictRef="molecularOrbital" id="molecularOrbital.3">
                <scalar dataType="xsd:double" dictRef="orbitalEnergy">-7.052096617676e-1</scalar>
                <scalar dataType="xsd:string" dictRef="orbitalSymmetry">b1</scalar>
                <scalar dataType="xsd:double" dictRef="orbitalOccupancy">2.000000000000e0</scalar>
                <array size="25" dataType="xsd:double" dictRef="aoVector">-1.683681399693e-18 -1.038332966365e-17 -8.068324936327e-18 4.916652479531e-1 4.683283573870e-19 1.832477977013e-18 2.187503865534e-1 3.650666886783e-19 -4.325001018677e-19 -1.165638399603e-19 -2.200512045026e-25 -4.724296434466e-2 -9.328480244744e-20 -2.259037038955e-20 -8.955909408948e-20 -3.301035689895e-1 -8.773941491270e-2 -2.319016240590e-2 2.190257126167e-20 -3.282110381944e-2 3.301035689895e-1 8.773941491270e-2 -2.319016240590e-2 2.190252115791e-20 3.282110381944e-2</array>
              </list>
              <list dictRef="molecularOrbital" id="molecularOrbital.4">
                <scalar dataType="xsd:double" dictRef="orbitalEnergy">-5.690838475366e-1</scalar>
                <scalar dataType="xsd:string" dictRef="orbitalSymmetry">a1</scalar>
                <scalar dataType="xsd:double" dictRef="orbitalOccupancy">2.000000000000e0</scalar>
                <array size="25" dataType="xsd:double" dictRef="aoVector">-2.823781623147e-3 1.544346433190e-1 3.685766254268e-1 -1.689971782909e-17 -3.596442318995e-18 5.469713772036e-1 -1.630277962094e-17 -3.345375436563e-18 3.626751306719e-1 -2.438668055878e-3 -5.942632387153e-18 -4.109113964811e-18 6.176396070548e-3 2.957770106758e-18 -2.514916440267e-2 -2.065106052107e-1 -4.046543257184e-2 -3.076196649200e-2 8.358502749781e-18 8.838457434106e-3 -2.065106052107e-1 -4.046543257184e-2 3.076196649200e-2 -7.373033337828e-18 8.838457434106e-3</array>
              </list>
              <list dictRef="molecularOrbital" id="molecularOrbital.5">
                <scalar dataType="xsd:double" dictRef="orbitalEnergy">-4.943357557484e-1</scalar>
                <scalar dataType="xsd:string" dictRef="orbitalSymmetry">b2</scalar>
                <scalar dataType="xsd:double" dictRef="orbitalOccupancy">2.000000000000e0</scalar>
                <array size="25" dataType="xsd:double" dictRef="aoVector">8.384518545424e-17 2.311873973715e-16 -2.494679354491e-16 9.214371348143e-16 6.309249172532e-1 3.929439328798e-16 1.063792060462e-15 4.950104978820e-1 -7.525349657042e-16 1.026770012748e-16 5.186869101159e-16 2.930890241906e-16 1.329693380879e-16 -3.178196569723e-2 1.834919403060e-17 -1.433557144755e-16 2.742964367682e-15 4.619470557795e-17 3.150458456289e-2 2.291532710921e-16 -4.964000268581e-16 -2.620269214722e-15 7.871458736001e-17 3.150458456289e-2 1.449506937234e-16</array>
              </list>
              <list dictRef="molecularOrbital" id="molecularOrbital.6">
                <scalar dataType="xsd:double" dictRef="orbitalEnergy">1.851494147281e-1</scalar>
                <scalar dataType="xsd:string" dictRef="orbitalSymmetry">a1</scalar>
                <scalar dataType="xsd:double" dictRef="orbitalOccupancy">0.000000000000e0</scalar>
                <array size="25" dataType="xsd:double" dictRef="aoVector">-5.668946158597e-2 8.030572397083e-2 1.077374832130e0 -4.113761685382e-17 -7.118732594017e-17 -1.851609635434e-1 -2.076059274935e-17 -5.601430603475e-17 -3.363783457541e-1 -2.581999311896e-2 -1.863335108186e-19 4.021434130573e-18 -4.144592547250e-2 3.557924162158e-18 -2.236381118776e-2 -5.720173864870e-2 -8.423384433224e-1 -1.396687806821e-2 -3.069763705353e-18 -1.288216199868e-2 -5.720173864870e-2 -8.423384433224e-1 1.396687806821e-2 -3.554871770989e-18 -1.288216199868e-2</array>
              </list>
              <list dictRef="molecularOrbital" id="molecularOrbital.7">
                <scalar dataType="xsd:double" dictRef="orbitalEnergy">2.576769213295e-1</scalar>
                <scalar dataType="xsd:string" dictRef="orbitalSymmetry">b1</scalar>
                <scalar dataType="xsd:double" dictRef="orbitalOccupancy">0.000000000000e0</scalar>
                <array size="25" dataType="xsd:double" dictRef="aoVector">-8.108089743950e-17 -1.642721811138e-16 3.197331156907e-16 2.800928791002e-1 -1.281169327778e-15 3.978176739577e-17 6.711058188373e-1 -1.006560748650e-15 -9.561567424447e-17 -1.386051611865e-17 9.664438332021e-22 -3.817064050698e-2 -1.645538029841e-17 6.218109552692e-17 -1.508995852109e-17 2.385597760536e-2 1.465604982015e0 2.155909332695e-2 -6.045796454462e-17 1.815272188444e-2 -2.385597760536e-2 -1.465604982015e0 2.155909332695e-2 -6.045423714073e-17 -1.815272188444e-2</array>
              </list>
              <list dictRef="molecularOrbital" id="molecularOrbital.8">
                <scalar dataType="xsd:double" dictRef="orbitalEnergy">7.966208385593e-1</scalar>
                <scalar dataType="xsd:string" dictRef="orbitalSymmetry">b1</scalar>
                <scalar dataType="xsd:double" dictRef="orbitalOccupancy">0.000000000000e0</scalar>
                <array size="25" dataType="xsd:double" dictRef="aoVector">-1.592733691549e-17 -2.088750701921e-17 1.051282139419e-16 2.638484752350e-1 -1.640399009784e-16 3.900604627835e-17 4.821884738010e-1 -1.287675558935e-16 -2.060285054692e-18 -3.230052485032e-18 2.620171660510e-23 1.951192195464e-1 -3.542827673853e-18 8.232991007823e-18 -4.787554751773e-18 9.460641027708e-1 -6.693453598075e-1 -7.696975977621e-2 -8.189859218676e-18 -1.558514992539e-1 -9.460641027708e-1 6.693453598075e-1 -7.696975977621e-2 -8.189756578301e-18 1.558514992539e-1</array>
              </list>
              <list dictRef="molecularOrbital" id="molecularOrbital.9">
                <scalar dataType="xsd:double" dictRef="orbitalEnergy">8.650337450296e-1</scalar>
                <scalar dataType="xsd:string" dictRef="orbitalSymmetry">a1</scalar>
                <scalar dataType="xsd:double" dictRef="orbitalOccupancy">0.000000000000e0</scalar>
                <array size="25" dataType="xsd:double" dictRef="aoVector">-6.186880365696e-2 -2.528009239910e-1 3.173200303373e-1 5.449221237720e-18 6.795976513865e-17 3.317818171137e-1 1.422804570465e-17 5.331981073705e-17 -2.162201074020e-2 9.523669266873e-2 5.544277277375e-32 -4.128439045572e-18 -9.300576474179e-2 -3.423378702226e-18 3.554744444126e-3 7.757532476064e-1 -5.400402958084e-1 -3.058994670635e-1 3.393500730651e-18 -6.170352481271e-2 7.757532476064e-1 -5.400402958084e-1 3.058994670635e-1 3.393500730651e-18 -6.170352481271e-2</array>
              </list>
              <list dictRef="molecularOrbital" id="molecularOrbital.10">
                <scalar dataType="xsd:double" dictRef="orbitalEnergy">1.158164903811e0</scalar>
                <scalar dataType="xsd:string" dictRef="orbitalSymmetry">a1</scalar>
                <scalar dataType="xsd:double" dictRef="orbitalOccupancy">0.000000000000e0</scalar>
                <array size="25" dataType="xsd:double" dictRef="aoVector">-3.209063870723e-2 -1.502658982032e-1 -5.903517695409e-1 3.163495640342e-17 2.722873079750e-16 -7.445879508932e-1 6.955290626743e-17 2.136309285017e-16 1.282250902532e0 -4.429567710497e-2 2.243174324638e-31 5.309310365603e-18 -4.941437683982e-2 -1.371609464963e-17 -6.281115732364e-2 5.574031673754e-1 8.598655094055e-2 9.633856381856e-2 1.359638569491e-17 2.372076869595e-1 5.574031673754e-1 8.598655094055e-2 -9.633856381856e-2 1.359638569491e-17 2.372076869595e-1</array>
              </list>
              <list dictRef="molecularOrbital" id="molecularOrbital.11">
                <scalar dataType="xsd:double" dictRef="orbitalEnergy">1.200015162025e0</scalar>
                <scalar dataType="xsd:string" dictRef="orbitalSymmetry">b2</scalar>
                <scalar dataType="xsd:double" dictRef="orbitalOccupancy">0.000000000000e0</scalar>
                <array size="25" dataType="xsd:double" dictRef="aoVector">-4.083445710349e-19 -5.335863766014e-19 9.160157336123e-18 -5.003814515808e-18 -9.673777205678e-1 -2.499298464015e-18 2.780905576478e-18 1.034430837867e0 1.901031967868e-18 -1.403360206143e-18 -3.746410885793e-17 2.787411991981e-18 -1.999392495280e-18 7.413007932347e-3 3.985016629639e-19 -2.154930383163e-18 -1.724268718283e-18 -2.582402941686e-18 -3.120041771006e-3 -5.889484853650e-18 2.910266128890e-19 -2.231773160824e-18 -9.154600573526e-19 -3.120041771006e-3 -3.136632453257e-18</array>
              </list>
              <list dictRef="molecularOrbital" id="molecularOrbital.12">
                <scalar dataType="xsd:double" dictRef="orbitalEnergy">1.252561862969e0</scalar>
                <scalar dataType="xsd:string" dictRef="orbitalSymmetry">b1</scalar>
                <scalar dataType="xsd:double" dictRef="orbitalOccupancy">0.000000000000e0</scalar>
                <array size="25" dataType="xsd:double" dictRef="aoVector">2.778787128549e-17 1.887952168635e-17 -2.687253906634e-16 -7.299772372605e-1 1.253113554862e-16 -8.311712647959e-17 1.775536588084e0 9.300859664110e-17 1.637644799215e-16 1.118413439166e-17 3.745552355456e-22 -8.311406390251e-2 -2.712500474186e-18 -6.161306567052e-18 4.312410414566e-18 3.849457325728e-1 8.437688016809e-1 2.997156494230e-1 6.109124577658e-18 1.930501697934e-1 -3.849457325728e-1 -8.437688016809e-1 2.997156494230e-1 6.110573586905e-18 -1.930501697934e-1</array>
              </list>
              <list dictRef="molecularOrbital" id="molecularOrbital.13">
                <scalar dataType="xsd:double" dictRef="orbitalEnergy">1.421868030012e0</scalar>
                <scalar dataType="xsd:string" dictRef="orbitalSymmetry">a1</scalar>
                <scalar dataType="xsd:double" dictRef="orbitalOccupancy">0.000000000000e0</scalar>
                <array size="25" dataType="xsd:double" dictRef="aoVector">-2.812913709145e-1 -6.273958236423e-1 1.059979735521e0 -6.742531093917e-17 2.563255062156e-16 -7.520179866471e-2 2.315425172158e-16 1.913681942078e-16 5.489765384287e-1 -1.804428111235e-1 5.782633300548e-21 1.884753667983e-18 -1.575313595112e-1 -1.262932407471e-17 -1.565185754643e-2 2.209545776811e-1 -2.772869516792e-1 3.011725192397e-1 1.252259452623e-17 -5.257462607656e-1 2.209545776811e-1 -2.772869516792e-1 -3.011725192397e-1 1.253921354469e-17 -5.257462607656e-1</array>
              </list>
              <list dictRef="molecularOrbital" id="molecularOrbital.14">
                <scalar dataType="xsd:double" dictRef="orbitalEnergy">1.479335190569e0</scalar>
                <scalar dataType="xsd:string" dictRef="orbitalSymmetry">a2</scalar>
                <scalar dataType="xsd:double" dictRef="orbitalOccupancy">0.000000000000e0</scalar>
                <array size="25" dataType="xsd:double" dictRef="aoVector">-9.356407973912e-19 2.277423135616e-18 5.067634143632e-18 -2.080854713449e-21 -4.109164740728e-17 6.628702946049e-18 -4.597147553685e-21 -5.376467306739e-17 4.404034219499e-18 2.666493445269e-21 2.246048951715e-1 9.881914889615e-22 7.088362562951e-20 -9.269163349077e-18 -3.066196403868e-19 -2.478094454369e-18 -8.113840756154e-19 -3.959901518488e-19 -6.867533025572e-1 7.608637603398e-20 -2.474588025100e-18 -7.997337492416e-19 3.911897507340e-19 6.867533025572e-1 7.912492459333e-20</array>
              </list>
              <list dictRef="molecularOrbital" id="molecularOrbital.15">
                <scalar dataType="xsd:double" dictRef="orbitalEnergy">1.676119444801e0</scalar>
                <scalar dataType="xsd:string" dictRef="orbitalSymmetry">b2</scalar>
                <scalar dataType="xsd:double" dictRef="orbitalOccupancy">0.000000000000e0</scalar>
                <array size="25" dataType="xsd:double" dictRef="aoVector">4.186327741202e-20 -2.240851447037e-20 -2.508187343975e-19 -1.410527565536e-18 -4.166009128145e-2 -9.009969578193e-21 -3.162552599129e-18 -6.263278999018e-1 8.795682721411e-20 -7.121590109234e-21 -4.989238836147e-17 8.138516763266e-20 -8.085654891262e-21 -2.768767158603e-1 1.099465592013e-20 -9.478708180059e-20 -6.795391638718e-18 -1.414884651328e-19 7.691983490232e-1 -1.495947486607e-19 1.113226640872e-19 7.262864389357e-18 -1.099357542345e-19 7.691983490232e-1 6.412729034603e-20</array>
              </list>
              <list dictRef="molecularOrbital" id="molecularOrbital.16">
                <scalar dataType="xsd:double" dictRef="orbitalEnergy">1.745385238949e0</scalar>
                <scalar dataType="xsd:string" dictRef="orbitalSymmetry">a1</scalar>
                <scalar dataType="xsd:double" dictRef="orbitalOccupancy">0.000000000000e0</scalar>
                <array size="25" dataType="xsd:double" dictRef="aoVector">-6.689880666290e-1 -1.305115115782e0 3.232633723306e0 6.334535253410e-17 -1.420114074931e-17 -6.568677412475e-3 -6.174312168142e-16 -9.925390804385e-18 -1.099588843962e0 -2.745439039672e-1 1.148965197018e-20 8.940512230238e-17 -1.077979045078e-1 6.849211549060e-19 -3.671645469821e-1 -8.399743601635e-1 -3.840681045110e-1 -3.288511329969e-1 -7.071122241870e-19 1.572706606916e-1 -8.399743601635e-1 -3.840681045110e-1 3.288511329969e-1 -6.368505637745e-19 1.572706606916e-1</array>
              </list>
              <list dictRef="molecularOrbital" id="molecularOrbital.17">
                <scalar dataType="xsd:double" dictRef="orbitalEnergy">1.947390160936e0</scalar>
                <scalar dataType="xsd:string" dictRef="orbitalSymmetry">b1</scalar>
                <scalar dataType="xsd:double" dictRef="orbitalOccupancy">0.000000000000e0</scalar>
                <array size="25" dataType="xsd:double" dictRef="aoVector">1.091209554170e-16 1.971423309485e-16 -4.616101437926e-16 1.519561237944e-4 -6.994959827152e-18 -4.252230303031e-17 9.009559391806e-1 -5.691828874577e-18 9.033435522880e-17 4.657646430402e-17 -6.184265210963e-23 5.303825431407e-2 2.132457493201e-17 3.559782353465e-19 4.201028002463e-17 3.883112533937e-1 9.129013348261e-2 -4.824252973239e-1 -3.513372183192e-19 6.934550198373e-1 -3.883112533937e-1 -9.129013348261e-2 -4.824252973239e-1 -3.517153992626e-19 -6.934550198373e-1</array>
              </list>
              <list dictRef="molecularOrbital" id="molecularOrbital.18">
                <scalar dataType="xsd:double" dictRef="orbitalEnergy">2.478073686766e0</scalar>
                <scalar dataType="xsd:string" dictRef="orbitalSymmetry">b1</scalar>
                <scalar dataType="xsd:double" dictRef="orbitalOccupancy">0.000000000000e0</scalar>
                <array size="25" dataType="xsd:double" dictRef="aoVector">3.429872248438e-17 6.852503201123e-17 -2.559150455654e-16 8.521855052982e-1 -1.470618585353e-16 -1.812201962743e-17 1.507634241620e-1 -1.114536725946e-16 7.578866932972e-17 1.217347001873e-17 4.714011718040e-22 2.507840714695e-1 1.456685163940e-17 7.296292650727e-18 1.536683480459e-17 3.129207510085e-1 3.285114464182e-1 7.306437151476e-1 -7.188768704424e-18 5.598176673343e-1 -3.129207510085e-1 -3.285114464182e-1 7.306437151476e-1 -7.185885986205e-18 -5.598176673343e-1</array>
              </list>
              <list dictRef="molecularOrbital" id="molecularOrbital.19">
                <scalar dataType="xsd:double" dictRef="orbitalEnergy">2.492854228356e0</scalar>
                <scalar dataType="xsd:string" dictRef="orbitalSymmetry">a1</scalar>
                <scalar dataType="xsd:double" dictRef="orbitalOccupancy">0.000000000000e0</scalar>
                <array size="25" dataType="xsd:double" dictRef="aoVector">2.234649679234e-1 5.230694209377e-1 8.639187525464e-1 2.068744724712e-17 7.719692881699e-17 -7.047814406946e-1 2.632425830148e-16 5.610764866972e-17 -2.171475489318e-1 -5.173437853820e-2 2.310202158951e-20 4.069680149612e-17 3.500435181003e-1 -3.789107109761e-18 5.216148359686e-2 -5.504564080342e-1 -1.698677601613e-1 -7.771198303254e-1 3.747395440663e-18 -5.562546539395e-1 -5.504564080342e-1 -1.698677601613e-1 7.771198303254e-1 3.673605229207e-18 -5.562546539395e-1</array>
              </list>
              <list dictRef="molecularOrbital" id="molecularOrbital.20">
                <scalar dataType="xsd:double" dictRef="orbitalEnergy">3.295515546601e0</scalar>
                <scalar dataType="xsd:string" dictRef="orbitalSymmetry">b2</scalar>
                <scalar dataType="xsd:double" dictRef="orbitalOccupancy">0.000000000000e0</scalar>
                <array size="25" dataType="xsd:double" dictRef="aoVector">3.446080914103e-20 -2.303328955147e-19 -6.362482239031e-19 1.616769469868e-19 6.119532442892e-3 -8.386274739722e-19 3.427972725927e-19 -3.197713428532e-1 -5.613403120855e-19 1.049232513322e-20 9.383648796625e-18 -4.438450958242e-22 3.799341728634e-21 1.812208033386e0 4.005062363298e-20 3.249905055520e-19 8.687203103336e-19 3.788481357412e-20 4.071561901863e-1 -2.738887047572e-21 2.944320346402e-19 -6.797446185959e-19 -3.275657165070e-20 4.071561901863e-1 -5.911805272987e-21</array>
              </list>
              <list dictRef="molecularOrbital" id="molecularOrbital.21">
                <scalar dataType="xsd:double" dictRef="orbitalEnergy">3.348912033713e0</scalar>
                <scalar dataType="xsd:string" dictRef="orbitalSymmetry">a2</scalar>
                <scalar dataType="xsd:double" dictRef="orbitalOccupancy">0.000000000000e0</scalar>
                <array size="25" dataType="xsd:double" dictRef="aoVector">-5.407941582863e-20 2.872801690676e-19 6.949639739983e-19 4.645226681028e-22 -2.077559072496e-16 9.299837086625e-19 8.459153506093e-22 -1.141857992148e-16 6.031646306021e-19 -5.179081699999e-21 1.854011492824e0 -2.161104367064e-21 -1.325224932710e-21 -5.562148582677e-18 -4.882616721055e-20 -3.340227950841e-19 -1.111005077365e-19 -3.705516214029e-20 3.786186915519e-1 2.603079668076e-20 -3.360708760971e-19 -1.110113793621e-19 3.816646039653e-20 -3.786186915519e-1 2.512156801257e-20</array>
              </list>
              <list dictRef="molecularOrbital" id="molecularOrbital.22">
                <scalar dataType="xsd:double" dictRef="orbitalEnergy">3.524768004742e0</scalar>
                <scalar dataType="xsd:string" dictRef="orbitalSymmetry">a1</scalar>
                <scalar dataType="xsd:double" dictRef="orbitalOccupancy">0.000000000000e0</scalar>
                <array size="25" dataType="xsd:double" dictRef="aoVector">-7.940005907008e-2 -1.325169968945e-1 5.978015141097e-1 3.750341319979e-17 1.873419433465e-17 -2.815329248776e-2 -3.468966058069e-16 1.338194978616e-17 -5.547229904584e-1 -7.094501866666e-1 4.966369198700e-21 7.870917825391e-18 -4.119328654396e-1 -9.072884587384e-19 1.077117419385e0 -3.216958028527e-1 -4.117559761178e-2 -3.595419953441e-1 8.886552800184e-19 3.189128075730e-1 -3.216958028527e-1 -4.117559761178e-2 3.595419953441e-1 9.044539959293e-19 3.189128075730e-1</array>
              </list>
              <list dictRef="molecularOrbital" id="molecularOrbital.23">
                <scalar dataType="xsd:double" dictRef="orbitalEnergy">3.872618865539e0</scalar>
                <scalar dataType="xsd:string" dictRef="orbitalSymmetry">a1</scalar>
                <scalar dataType="xsd:double" dictRef="orbitalOccupancy">0.000000000000e0</scalar>
                <array size="25" dataType="xsd:double" dictRef="aoVector">-1.029955630597e-1 -4.952421035348e-2 2.348401736588e0 1.211573012718e-16 2.520485852702e-17 -4.197292523044e-1 -7.082573400870e-16 1.803164826608e-17 -9.247918195735e-1 8.747468699071e-1 -6.312464062344e-21 -1.199868856892e-16 -1.129830432266e0 -1.221990074625e-18 6.295701176241e-2 -1.262554237742e0 -1.978000909749e-1 -6.164044282857e-1 1.217657974260e-18 -4.984798670126e-1 -1.262554237742e0 -1.978000909749e-1 6.164044282857e-1 1.194860989347e-18 -4.984798670126e-1</array>
              </list>
              <list dictRef="molecularOrbital" id="molecularOrbital.24">
                <scalar dataType="xsd:double" dictRef="orbitalEnergy">4.160201317427e0</scalar>
                <scalar dataType="xsd:string" dictRef="orbitalSymmetry">b1</scalar>
                <scalar dataType="xsd:double" dictRef="orbitalOccupancy">0.000000000000e0</scalar>
                <array size="25" dataType="xsd:double" dictRef="aoVector">4.359188318030e-17 2.424999137241e-16 4.103306263299e-16 -4.938367019362e-1 -6.568837005108e-17 -7.440688227337e-17 -1.159385062991e0 -5.431684265710e-17 -1.690465464165e-16 2.611847242404e-16 1.619268854371e-21 2.305187018457e0 -1.972696990755e-16 3.350211804836e-18 -4.537789226041e-17 -1.124210677104e0 -2.922162082987e-1 -6.153566884524e-1 -3.325258718331e-18 -4.992454143806e-1 1.124210677104e0 2.922162082987e-1 -6.153566884524e-1 -3.326757059817e-18 4.992454143806e-1</array>
              </list>
              <list dictRef="molecularOrbital" id="molecularOrbital.25">
                <scalar dataType="xsd:double" dictRef="orbitalEnergy">5.976448726140e0</scalar>
                <scalar dataType="xsd:string" dictRef="orbitalSymmetry">a1</scalar>
                <scalar dataType="xsd:double" dictRef="orbitalOccupancy">0.000000000000e0</scalar>
                <array size="25" dataType="xsd:double" dictRef="aoVector">3.166264419819e-1 1.644511847950e0 1.426697956812e0 1.332828091169e-16 1.544190473671e-17 1.954698941461e-1 1.026062857002e-15 1.121356626030e-17 3.372103301329e-2 -1.605013478816e0 -3.558390267213e-21 -6.562844494078e-16 -1.357367160269e0 -7.522028823498e-19 -1.488697180466e0 2.708525023126e-1 -1.875782980991e-1 2.234116472596e-1 7.419844924748e-19 1.906666761450e-1 2.708525023126e-1 -1.875782980991e-1 -2.234116472596e-1 7.442444091984e-19 1.906666761450e-1</array>
              </list>
            </list>
            <!--scf status ok-->
            <!--closing module scf-->
          </module>
          <property dictRef="nwchem:cpuTime">
            <scalar dataType="xsd:double" units="unit:none">8.898700000000e-2</scalar>
          </property>
          <property dictRef="nwchem:wallTime">
            <scalar dataType="xsd:double" units="unit:none">1.131360000000e-1</scalar>
          </property>
          <property dictRef="nwchem:totalEnergy">
            <scalar dataType="xsd:double" units="unit:none">-7.602738896130e1</scalar>
          </property>
          <!--task_energy status ok-->
          <!--closing module task_energy-->
        </module>
        <module title="task_gradient" dictRef="nwchem:task_gradient">
          <module title="scf" dictRef="nwchem:scf">
            <list dictRef="compchem:basisSet" id="aoBasis">
              <list dictRef="compchem:basisSetContractions" id="basisSetContractions.1">
                <scalar dataType="xsd:string" dictRef="compchem:atomType">o</scalar>
                <scalar dataType="xsd:string" dictRef="compchem:elementType">O</scalar>
                <scalar dataType="xsd:string" dictRef="compchem:basisSetType">orbitalBasis</scalar>
                <scalar dataType="xsd:string" dictRef="compchem:basisSetTitle">cc-pvdz</scalar>
                <scalar dataType="xsd:string" dictRef="compchem:basisSetHarmonicType">cartesian</scalar>
                <list dictRef="compchem:basisSetContraction" id="basisSetContraction.1">
                  <scalar dataType="xsd:string" dictRef="compchem:basisSetShell">s</scalar>
                  <array size="8" dataType="xsd:double" dictRef="compchem:basisSetExponent">1.172000000000e4 1.759000000000e3 4.008000000000e2 1.137000000000e2 3.703000000000e1 1.327000000000e1 5.025000000000e0 1.013000000000e0</array>
                  <array size="8" dataType="xsd:double" dictRef="compchem:basisSetCoefficient">7.100000000000e-4 5.470000000000e-3 2.783700000000e-2 1.048000000000e-1 2.830620000000e-1 4.487190000000e-1 2.709520000000e-1 1.545800000000e-2</array>
                </list>
                <list dictRef="compchem:basisSetContraction" id="basisSetContraction.2">
                  <scalar dataType="xsd:string" dictRef="compchem:basisSetShell">s</scalar>
                  <array size="8" dataType="xsd:double" dictRef="compchem:basisSetExponent">1.172000000000e4 1.759000000000e3 4.008000000000e2 1.137000000000e2 3.703000000000e1 1.327000000000e1 5.025000000000e0 1.013000000000e0</array>
                  <array size="8" dataType="xsd:double" dictRef="compchem:basisSetCoefficient">-1.600000000000e-4 -1.263000000000e-3 -6.267000000000e-3 -2.571600000000e-2 -7.092400000000e-2 -1.654110000000e-1 -1.169550000000e-1 5.573680000000e-1</array>
                </list>
                <list dictRef="compchem:basisSetContraction" id="basisSetContraction.3">
                  <scalar dataType="xsd:string" dictRef="compchem:basisSetShell">s</scalar>
                  <array size="1" dataType="xsd:double" dictRef="compchem:basisSetExponent">3.023000000000e-1</array>
                  <array size="1" dataType="xsd:double" dictRef="compchem:basisSetCoefficient">1.000000000000e0</array>
                </list>
                <list dictRef="compchem:basisSetContraction" id="basisSetContraction.4">
                  <scalar dataType="xsd:string" dictRef="compchem:basisSetShell">p</scalar>
                  <array size="3" dataType="xsd:double" dictRef="compchem:basisSetExponent">1.770000000000e1 3.854000000000e0 1.046000000000e0</array>
                  <array size="3" dataType="xsd:double" dictRef="compchem:basisSetCoefficient">4.301800000000e-2 2.289130000000e-1 5.087280000000e-1</array>
                </list>
                <list dictRef="compchem:basisSetContraction" id="basisSetContraction.5">
                  <scalar dataType="xsd:string" dictRef="compchem:basisSetShell">p</scalar>
                  <array size="1" dataType="xsd:double" dictRef="compchem:basisSetExponent">2.753000000000e-1</array>
                  <array size="1" dataType="xsd:double" dictRef="compchem:basisSetCoefficient">1.000000000000e0</array>
                </list>
                <list dictRef="compchem:basisSetContraction" id="basisSetContraction.6">
                  <scalar dataType="xsd:string" dictRef="compchem:basisSetShell">d</scalar>
                  <array size="1" dataType="xsd:double" dictRef="compchem:basisSetExponent">1.185000000000e0</array>
                  <array size="1" dataType="xsd:double" dictRef="compchem:basisSetCoefficient">1.000000000000e0</array>
                </list>
              </list>
              <list dictRef="compchem:basisSetContractions" id="basisSetContractions.2">
                <scalar dataType="xsd:string" dictRef="compchem:atomType">h</scalar>
                <scalar dataType="xsd:string" dictRef="compchem:elementType">H</scalar>
                <scalar dataType="xsd:string" dictRef="compchem:basisSetType">orbitalBasis</scalar>
                <scalar dataType="xsd:string" dictRef="compchem:basisSetTitle">cc-pvdz</scalar>
                <scalar dataType="xsd:string" dictRef="compchem:basisSetHarmonicType">cartesian</scalar>
                <list dictRef="compchem:basisSetContraction" id="basisSetContraction.7">
                  <scalar dataType="xsd:string" dictRef="compchem:basisSetShell">s</scalar>
                  <array size="3" dataType="xsd:double" dictRef="compchem:basisSetExponent">1.301000000000e1 1.962000000000e0 4.446000000000e-1</array>
                  <array size="3" dataType="xsd:double" dictRef="compchem:basisSetCoefficient">1.968500000000e-2 1.379770000000e-1 4.781480000000e-1</array>
                </list>
                <list dictRef="compchem:basisSetContraction" id="basisSetContraction.8">
                  <scalar dataType="xsd:string" dictRef="compchem:basisSetShell">s</scalar>
                  <array size="1" dataType="xsd:double" dictRef="compchem:basisSetExponent">1.220000000000e-1</array>
                  <array size="1" dataType="xsd:double" dictRef="compchem:basisSetCoefficient">1.000000000000e0</array>
                </list>
                <list dictRef="compchem:basisSetContraction" id="basisSetContraction.9">
                  <scalar dataType="xsd:string" dictRef="compchem:basisSetShell">p</scalar>
                  <array size="1" dataType="xsd:double" dictRef="compchem:basisSetExponent">7.270000000000e-1</array>
                  <array size="1" dataType="xsd:double" dictRef="compchem:basisSetCoefficient">1.000000000000e0</array>
                </list>
              </list>
            </list>
            <!--scf status ok-->
            <!--closing module scf-->
          </module>
          <module title="gradients" dictRef="nwchem:gradients">
            <list dictRef="compchem:basisSet" id="aoBasis">
              <list dictRef="compchem:basisSetContractions" id="basisSetContractions.1">
                <scalar dataType="xsd:string" dictRef="compchem:atomType">o</scalar>
                <scalar dataType="xsd:string" dictRef="compchem:elementType">O</scalar>
                <scalar dataType="xsd:string" dictRef="compchem:basisSetType">orbitalBasis</scalar>
                <scalar dataType="xsd:string" dictRef="compchem:basisSetTitle">cc-pvdz</scalar>
                <scalar dataType="xsd:string" dictRef="compchem:basisSetHarmonicType">cartesian</scalar>
                <list dictRef="compchem:basisSetContraction" id="basisSetContraction.1">
                  <scalar dataType="xsd:string" dictRef="compchem:basisSetShell">s</scalar>
                  <array size="8" dataType="xsd:double" dictRef="compchem:basisSetExponent">1.172000000000e4 1.759000000000e3 4.008000000000e2 1.137000000000e2 3.703000000000e1 1.327000000000e1 5.025000000000e0 1.013000000000e0</array>
                  <array size="8" dataType="xsd:double" dictRef="compchem:basisSetCoefficient">7.100000000000e-4 5.470000000000e-3 2.783700000000e-2 1.048000000000e-1 2.830620000000e-1 4.487190000000e-1 2.709520000000e-1 1.545800000000e-2</array>
                </list>
                <list dictRef="compchem:basisSetContraction" id="basisSetContraction.2">
                  <scalar dataType="xsd:string" dictRef="compchem:basisSetShell">s</scalar>
                  <array size="8" dataType="xsd:double" dictRef="compchem:basisSetExponent">1.172000000000e4 1.759000000000e3 4.008000000000e2 1.137000000000e2 3.703000000000e1 1.327000000000e1 5.025000000000e0 1.013000000000e0</array>
                  <array size="8" dataType="xsd:double" dictRef="compchem:basisSetCoefficient">-1.600000000000e-4 -1.263000000000e-3 -6.267000000000e-3 -2.571600000000e-2 -7.092400000000e-2 -1.654110000000e-1 -1.169550000000e-1 5.573680000000e-1</array>
                </list>
                <list dictRef="compchem:basisSetContraction" id="basisSetContraction.3">
                  <scalar dataType="xsd:string" dictRef="compchem:basisSetShell">s</scalar>
                  <array size="1" dataType="xsd:double" dictRef="compchem:basisSetExponent">3.023000000000e-1</array>
                  <array size="1" dataType="xsd:double" dictRef="compchem:basisSetCoefficient">1.000000000000e0</array>
                </list>
                <list dictRef="compchem:basisSetContraction" id="basisSetContraction.4">
                  <scalar dataType="xsd:string" dictRef="compchem:basisSetShell">p</scalar>
                  <array size="3" dataType="xsd:double" dictRef="compchem:basisSetExponent">1.770000000000e1 3.854000000000e0 1.046000000000e0</array>
                  <array size="3" dataType="xsd:double" dictRef="compchem:basisSetCoefficient">4.301800000000e-2 2.289130000000e-1 5.087280000000e-1</array>
                </list>
                <list dictRef="compchem:basisSetContraction" id="basisSetContraction.5">
                  <scalar dataType="xsd:string" dictRef="compchem:basisSetShell">p</scalar>
                  <array size="1" dataType="xsd:double" dictRef="compchem:basisSetExponent">2.753000000000e-1</array>
                  <array size="1" dataType="xsd:double" dictRef="compchem:basisSetCoefficient">1.000000000000e0</array>
                </list>
                <list dictRef="compchem:basisSetContraction" id="basisSetContraction.6">
                  <scalar dataType="xsd:string" dictRef="compchem:basisSetShell">d</scalar>
                  <array size="1" dataType="xsd:double" dictRef="compchem:basisSetExponent">1.185000000000e0</array>
                  <array size="1" dataType="xsd:double" dictRef="compchem:basisSetCoefficient">1.000000000000e0</array>
                </list>
              </list>
              <list dictRef="compchem:basisSetContractions" id="basisSetContractions.2">
                <scalar dataType="xsd:string" dictRef="compchem:atomType">h</scalar>
                <scalar dataType="xsd:string" dictRef="compchem:elementType">H</scalar>
                <scalar dataType="xsd:string" dictRef="compchem:basisSetType">orbitalBasis</scalar>
                <scalar dataType="xsd:string" dictRef="compchem:basisSetTitle">cc-pvdz</scalar>
                <scalar dataType="xsd:string" dictRef="compchem:basisSetHarmonicType">cartesian</scalar>
                <list dictRef="compchem:basisSetContraction" id="basisSetContraction.7">
                  <scalar dataType="xsd:string" dictRef="compchem:basisSetShell">s</scalar>
                  <array size="3" dataType="xsd:double" dictRef="compchem:basisSetExponent">1.301000000000e1 1.962000000000e0 4.446000000000e-1</array>
                  <array size="3" dataType="xsd:double" dictRef="compchem:basisSetCoefficient">1.968500000000e-2 1.379770000000e-1 4.781480000000e-1</array>
                </list>
                <list dictRef="compchem:basisSetContraction" id="basisSetContraction.8">
                  <scalar dataType="xsd:string" dictRef="compchem:basisSetShell">s</scalar>
                  <array size="1" dataType="xsd:double" dictRef="compchem:basisSetExponent">1.220000000000e-1</array>
                  <array size="1" dataType="xsd:double" dictRef="compchem:basisSetCoefficient">1.000000000000e0</array>
                </list>
                <list dictRef="compchem:basisSetContraction" id="basisSetContraction.9">
                  <scalar dataType="xsd:string" dictRef="compchem:basisSetShell">p</scalar>
                  <array size="1" dataType="xsd:double" dictRef="compchem:basisSetExponent">7.270000000000e-1</array>
                  <array size="1" dataType="xsd:double" dictRef="compchem:basisSetCoefficient">1.000000000000e0</array>
                </list>
              </list>
            </list>
            <!--gradients status ok-->
            <!--closing module gradients-->
          </module>
          <molecule id="geometry">
            <atomArray>
              <atom elementType="O" x3="0.000000000000e0" y3="0.000000000000e0" z3="7.752183219504e-2" id="o.1"/>
              <atom elementType="H" x3="-7.479388505390e-1" y3="0.000000000000e0" z3="-5.025214676382e-1" id="h.2"/>
              <atom elementType="H" x3="7.479388505390e-1" y3="0.000000000000e0" z3="-5.025214676382e-1" id="h.3"/>
            </atomArray>
          </molecule>
          <property dictRef="nwchem:totalEnergy">
            <scalar dataType="xsd:double" units="unit:none">-7.602738896130e1</scalar>
          </property>
          <property dictRef="nwchem:totalGradient">
            <matrix rows="3" columns="3" dataType="xsd:double" units="unit:none">0.000000000000e0 0.000000000000e0 2.563328896361e-4 5.069914389122e-5 0.000000000000e0 -1.281664448247e-4 -5.069914389122e-5 0.000000000000e0 -1.281664448247e-4</matrix>
          </property>
          <property dictRef="nwchem:gradientNorm">
            <scalar dataType="xsd:double" units="unit:none">3.220258248182e-4</scalar>
          </property>
          <property dictRef="nwchem:gradientMax">
            <scalar dataType="xsd:double" units="unit:none">2.563328896361e-4</scalar>
          </property>
          <property dictRef="nwchem:cpuTime">
            <scalar dataType="xsd:double" units="unit:none">1.769730000000e-1</scalar>
          </property>
          <property dictRef="nwchem:wallTime">
            <scalar dataType="xsd:double" units="unit:none">1.804280000000e-1</scalar>
          </property>
          <!--task_gradient status ok-->
          <!--closing module task_gradient-->
        </module>
        <module title="task_energy" dictRef="nwchem:task_energy">
          <molecule id="geometry">
            <atomArray>
              <atom elementType="O" x3="0.000000000000e0" y3="0.000000000000e0" z3="7.716532593325e-2" id="o.1"/>
              <atom elementType="H" x3="-7.482884534177e-1" y3="0.000000000000e0" z3="-5.023432145073e-1" id="h.2"/>
              <atom elementType="H" x3="7.482884534177e-1" y3="0.000000000000e0" z3="-5.023432145073e-1" id="h.3"/>
            </atomArray>
          </molecule>
          <module title="scf" dictRef="nwchem:scf">
            <list dictRef="compchem:basisSet" id="aoBasis">
              <list dictRef="compchem:basisSetContractions" id="basisSetContractions.1">
                <scalar dataType="xsd:string" dictRef="compchem:atomType">o</scalar>
                <scalar dataType="xsd:string" dictRef="compchem:elementType">O</scalar>
                <scalar dataType="xsd:string" dictRef="compchem:basisSetType">orbitalBasis</scalar>
                <scalar dataType="xsd:string" dictRef="compchem:basisSetTitle">cc-pvdz</scalar>
                <scalar dataType="xsd:string" dictRef="compchem:basisSetHarmonicType">cartesian</scalar>
                <list dictRef="compchem:basisSetContraction" id="basisSetContraction.1">
                  <scalar dataType="xsd:string" dictRef="compchem:basisSetShell">s</scalar>
                  <array size="8" dataType="xsd:double" dictRef="compchem:basisSetExponent">1.172000000000e4 1.759000000000e3 4.008000000000e2 1.137000000000e2 3.703000000000e1 1.327000000000e1 5.025000000000e0 1.013000000000e0</array>
                  <array size="8" dataType="xsd:double" dictRef="compchem:basisSetCoefficient">7.100000000000e-4 5.470000000000e-3 2.783700000000e-2 1.048000000000e-1 2.830620000000e-1 4.487190000000e-1 2.709520000000e-1 1.545800000000e-2</array>
                </list>
                <list dictRef="compchem:basisSetContraction" id="basisSetContraction.2">
                  <scalar dataType="xsd:string" dictRef="compchem:basisSetShell">s</scalar>
                  <array size="8" dataType="xsd:double" dictRef="compchem:basisSetExponent">1.172000000000e4 1.759000000000e3 4.008000000000e2 1.137000000000e2 3.703000000000e1 1.327000000000e1 5.025000000000e0 1.013000000000e0</array>
                  <array size="8" dataType="xsd:double" dictRef="compchem:basisSetCoefficient">-1.600000000000e-4 -1.263000000000e-3 -6.267000000000e-3 -2.571600000000e-2 -7.092400000000e-2 -1.654110000000e-1 -1.169550000000e-1 5.573680000000e-1</array>
                </list>
                <list dictRef="compchem:basisSetContraction" id="basisSetContraction.3">
                  <scalar dataType="xsd:string" dictRef="compchem:basisSetShell">s</scalar>
                  <array size="1" dataType="xsd:double" dictRef="compchem:basisSetExponent">3.023000000000e-1</array>
                  <array size="1" dataType="xsd:double" dictRef="compchem:basisSetCoefficient">1.000000000000e0</array>
                </list>
                <list dictRef="compchem:basisSetContraction" id="basisSetContraction.4">
                  <scalar dataType="xsd:string" dictRef="compchem:basisSetShell">p</scalar>
                  <array size="3" dataType="xsd:double" dictRef="compchem:basisSetExponent">1.770000000000e1 3.854000000000e0 1.046000000000e0</array>
                  <array size="3" dataType="xsd:double" dictRef="compchem:basisSetCoefficient">4.301800000000e-2 2.289130000000e-1 5.087280000000e-1</array>
                </list>
                <list dictRef="compchem:basisSetContraction" id="basisSetContraction.5">
                  <scalar dataType="xsd:string" dictRef="compchem:basisSetShell">p</scalar>
                  <array size="1" dataType="xsd:double" dictRef="compchem:basisSetExponent">2.753000000000e-1</array>
                  <array size="1" dataType="xsd:double" dictRef="compchem:basisSetCoefficient">1.000000000000e0</array>
                </list>
                <list dictRef="compchem:basisSetContraction" id="basisSetContraction.6">
                  <scalar dataType="xsd:string" dictRef="compchem:basisSetShell">d</scalar>
                  <array size="1" dataType="xsd:double" dictRef="compchem:basisSetExponent">1.185000000000e0</array>
                  <array size="1" dataType="xsd:double" dictRef="compchem:basisSetCoefficient">1.000000000000e0</array>
                </list>
              </list>
              <list dictRef="compchem:basisSetContractions" id="basisSetContractions.2">
                <scalar dataType="xsd:string" dictRef="compchem:atomType">h</scalar>
                <scalar dataType="xsd:string" dictRef="compchem:elementType">H</scalar>
                <scalar dataType="xsd:string" dictRef="compchem:basisSetType">orbitalBasis</scalar>
                <scalar dataType="xsd:string" dictRef="compchem:basisSetTitle">cc-pvdz</scalar>
                <scalar dataType="xsd:string" dictRef="compchem:basisSetHarmonicType">cartesian</scalar>
                <list dictRef="compchem:basisSetContraction" id="basisSetContraction.7">
                  <scalar dataType="xsd:string" dictRef="compchem:basisSetShell">s</scalar>
                  <array size="3" dataType="xsd:double" dictRef="compchem:basisSetExponent">1.301000000000e1 1.962000000000e0 4.446000000000e-1</array>
                  <array size="3" dataType="xsd:double" dictRef="compchem:basisSetCoefficient">1.968500000000e-2 1.379770000000e-1 4.781480000000e-1</array>
                </list>
                <list dictRef="compchem:basisSetContraction" id="basisSetContraction.8">
                  <scalar dataType="xsd:string" dictRef="compchem:basisSetShell">s</scalar>
                  <array size="1" dataType="xsd:double" dictRef="compchem:basisSetExponent">1.220000000000e-1</array>
                  <array size="1" dataType="xsd:double" dictRef="compchem:basisSetCoefficient">1.000000000000e0</array>
                </list>
                <list dictRef="compchem:basisSetContraction" id="basisSetContraction.9">
                  <scalar dataType="xsd:string" dictRef="compchem:basisSetShell">p</scalar>
                  <array size="1" dataType="xsd:double" dictRef="compchem:basisSetExponent">7.270000000000e-1</array>
                  <array size="1" dataType="xsd:double" dictRef="compchem:basisSetCoefficient">1.000000000000e0</array>
                </list>
              </list>
            </list>
            <property dictRef="nwchem:totalEnergy">
              <scalar dataType="xsd:double" units="unit:none">-7.602738901658e1</scalar>
            </property>
            <property dictRef="nwchem:orbitalGradientNorm">
              <scalar dataType="xsd:double" units="unit:none">1.206293009973e-3</scalar>
            </property>
            <property dictRef="nwchem:totalEnergy">
              <scalar dataType="xsd:double" units="unit:none">-7.602738912424e1</scalar>
            </property>
            <property dictRef="nwchem:orbitalGradientNorm">
              <scalar dataType="xsd:double" units="unit:none">7.762585899215e-6</scalar>
            </property>
            <property dictRef="nwchem:totalEnergy">
              <scalar dataType="xsd:double" units="unit:none">-7.602738912424e1</scalar>
            </property>
            <property dictRef="nwchem:one-electronEnergy">
              <scalar dataType="xsd:double" units="unit:none">-1.233315372046e2</scalar>
            </property>
            <property dictRef="nwchem:two-electronEnergy">
              <scalar dataType="xsd:double" units="unit:none">3.800465881619e1</scalar>
            </property>
            <property dictRef="nwchem:nuclearRepulsionEnergy">
              <scalar dataType="xsd:double" units="unit:none">9.299489264172e0</scalar>
            </property>
            <property dictRef="nwchem:orbitalSymmetries">
              <array size="25" dataType="xsd:integer" units="unit:none">1 1 3 1 4 1 3 3 1 1 4 3 1 2 4 1 3 3 1 4 2 1 1 3 1</array>
            </property>
            <property dictRef="nwchem:total_mullikenAtomicCharges">
              <array size="3" dataType="xsd:double" units="unit:none">-2.897192057710e-1 1.448596028855e-1 1.448596028855e-1</array>
            </property>
            <property dictRef="nwchem:total_mullikenShellCharges">
              <array size="12" dataType="xsd:double" units="unit:none">2.002004429650e0 8.290192571179e-1 8.065003549005e-1 2.832150636035e0 1.801227841222e0 1.881668684511e-2 6.989561735733e-1 6.823212658413e-2 8.795209695710e-2 6.989561735733e-1 6.823212658413e-2 8.795209695710e-2</array>
            </property>
            <property dictRef="nwchem:totalDipole">
              <array size="3" dataType="xsd:double" units="unit:none">-1.500535806720e-16 -1.666226189409e-17 -8.052046377595e-1</array>
            </property>
            <property dictRef="nwchem:openShellDipole">
              <array size="3" dataType="xsd:double" units="unit:none">0.000000000000e0 0.000000000000e0 0.000000000000e0</array>
            </property>
            <property dictRef="nwchem:nuclearDipole">
              <array size="3" dataType="xsd:double" units="unit:none">0.000000000000e0 0.000000000000e0 -7.320114806163e-1</array>
            </property>
            <property dictRef="nwchem:totalQuadrupole">
              <array size="6" dataType="xsd:double" units="unit:none">-3.089098010086e0 2.014302104177e-15 -6.080205783299e-16 -5.210931533032e0 9.967206703628e-16 -4.260613035358e0</array>
            </property>
            <property dictRef="nwchem:openShellQuadrupole">
              <array size="6" dataType="xsd:double" units="unit:none">0.000000000000e0 0.000000000000e0 0.000000000000e0 0.000000000000e0 0.000000000000e0 0.000000000000e0</array>
            </property>
            <property dictRef="nwchem:nuclearQuadrupole">
              <array size="6" dataType="xsd:double" units="unit:none">3.999132144242e0 0.000000000000e0 0.000000000000e0 0.000000000000e0 0.000000000000e0 1.972417773530e0</array>
            </property>
            <list dictRef="molecularOrbitals" id="prop_h2o_run.movecs">
              <array size="25" delimiter="|" dataType="xsd:string" id="aoDescriptions" dictRef="atomicOrbitalDescriptions">1 O  s          |1 O  s          |1 O  s          |1 O  px         |1 O  py         |1 O  pz         |1 O  px         |1 O  py         |1 O  pz         |1 O  dxx        |1 O  dxy        |1 O  dxz        |1 O  dyy        |1 O  dyz        |1 O  dzz        |2 H  s          |2 H  s          |2 H  px         |2 H  py         |2 H  pz         |3 H  s          |3 H  s          |3 H  px         |3 H  py         |3 H  pz         </array>
              <list dictRef="molecularOrbital" id="molecularOrbital.1">
                <scalar dataType="xsd:double" dictRef="orbitalEnergy">-2.054992558379e1</scalar>
                <scalar dataType="xsd:string" dictRef="orbitalSymmetry">a1</scalar>
                <scalar dataType="xsd:double" dictRef="orbitalOccupancy">2.000000000000e0</scalar>
                <array size="25" dataType="xsd:double" dictRef="aoVector">1.001022779632e0 2.174170615737e-3 -1.006808328628e-3 -1.202902043309e-19 1.138834617336e-19 -1.670005213171e-3 -2.891604618473e-19 -8.068324529310e-20 3.695673598822e-4 -1.050760569923e-3 2.858721593212e-19 1.093905430349e-19 -1.222150790130e-3 -3.027169391643e-20 -1.106781562859e-3 -2.128840290568e-4 2.027287976296e-4 -4.457415899612e-4 -6.401447960090e-19 -3.560026126215e-4 -2.128840290568e-4 2.027287976296e-4 4.457415899612e-4 5.912420305516e-19 -3.560026126215e-4</array>
              </list>
              <list dictRef="molecularOrbital" id="molecularOrbital.2">
                <scalar dataType="xsd:double" dictRef="orbitalEnergy">-1.342548072727e0</scalar>
                <scalar dataType="xsd:string" dictRef="orbitalSymmetry">a1</scalar>
                <scalar dataType="xsd:double" dictRef="orbitalOccupancy">2.000000000000e0</scalar>
                <array size="25" dataType="xsd:double" dictRef="aoVector">-8.515284707202e-3 4.397897937409e-1 3.614999220163e-1 -5.447623147271e-19 -4.031167079460e-18 -8.125886151668e-2 2.018098625886e-18 -3.173878980749e-18 1.533532427387e-2 5.644782089103e-3 -2.260014853479e-19 6.645533216817e-19 -6.108547126117e-5 2.332378943514e-19 4.661654967220e-3 1.981580320089e-1 1.074173511228e-2 3.752784651369e-2 1.604890150875e-19 2.030428425530e-2 1.981580320089e-1 1.074173511228e-2 -3.752784651369e-2 -5.375299469124e-19 2.030428425530e-2</array>
              </list>
              <list dictRef="molecularOrbital" id="molecularOrbital.3">
                <scalar dataType="xsd:double" dictRef="orbitalEnergy">-7.053883472932e-1</scalar>
                <scalar dataType="xsd:string" dictRef="orbitalSymmetry">b1</scalar>
                <scalar dataType="xsd:double" dictRef="orbitalOccupancy">2.000000000000e0</scalar>
                <array size="25" dataType="xsd:double" dictRef="aoVector">-4.706402254512e-18 -4.657354876744e-18 -3.379397944766e-18 4.916288870973e-1 4.169080029055e-19 7.797084363575e-19 2.185943431844e-1 3.250568749462e-19 -2.281518370321e-19 -4.426855584507e-20 -2.076004936403e-25 -4.722897678857e-2 -8.443518089758e-20 -2.000538282285e-20 -2.559194226099e-20 -3.301629445059e-1 -8.766871146439e-2 -2.322093175071e-2 1.934331023383e-20 -3.280678507200e-2 3.301629445059e-1 8.766871146439e-2 -2.322093175071e-2 1.934324563688e-20 3.280678507200e-2</array>
              </list>
              <list dictRef="molecularOrbital" id="molecularOrbital.4">
                <scalar dataType="xsd:double" dictRef="orbitalEnergy">-5.689312951102e-1</scalar>
                <scalar dataType="xsd:string" dictRef="orbitalSymmetry">a1</scalar>
                <scalar dataType="xsd:double" dictRef="orbitalOccupancy">2.000000000000e0</scalar>
                <array size="25" dataType="xsd:double" dictRef="aoVector">-2.816519263214e-3 1.543464472352e-1 3.683778331787e-1 -4.206143815061e-17 -3.565521007435e-18 5.470609526384e-1 -2.749451655690e-17 -3.321197879885e-18 3.628799043505e-1 -2.438740161326e-3 -5.943319515372e-18 -1.693162378194e-18 6.178265784555e-3 2.956550201237e-18 -2.513330497556e-2 -2.063844924747e-1 -4.047742213445e-2 -3.074503145743e-2 8.361019041366e-18 8.864528030676e-3 -2.063844924747e-1 -4.047742213445e-2 3.074503145743e-2 -7.372314603228e-18 8.864528030676e-3</array>
              </list>
              <list dictRef="molecularOrbital" id="molecularOrbital.5">
                <scalar dataType="xsd:double" dictRef="orbitalEnergy">-4.943164871843e-1</scalar>
                <scalar dataType="xsd:string" dictRef="orbitalSymmetry">b2</scalar>
                <scalar dataType="xsd:double" dictRef="orbitalOccupancy">2.000000000000e0</scalar>
                <array size="25" dataType="xsd:double" dictRef="aoVector">8.386930896075e-17 2.312434557140e-16 -2.494227624817e-16 9.217402925191e-16 6.309236266957e-1 3.929288812571e-16 1.063925775848e-15 4.950151749313e-1 -7.525340466120e-16 1.026775430630e-16 5.186868107035e-16 2.930592157224e-16 1.329690191076e-16 -3.176682698005e-2 1.834991347195e-17 -1.435328307090e-16 2.742906751434e-15 4.618534080586e-17 3.149866848237e-2 2.291350993974e-16 -4.961672173711e-16 -2.620208464722e-15 7.869497395081e-17 3.149866848237e-2 1.449733684643e-16</array>
              </list>
              <list dictRef="molecularOrbital" id="molecularOrbital.6">
                <scalar dataType="xsd:double" dictRef="orbitalEnergy">1.851750866357e-1</scalar>
                <scalar dataType="xsd:string" dictRef="orbitalSymmetry">a1</scalar>
                <scalar dataType="xsd:double" dictRef="orbitalOccupancy">0.000000000000e0</scalar>
                <array size="25" dataType="xsd:double" dictRef="aoVector">-5.669646065557e-2 8.034041896097e-2 1.077596869843e0 -1.496195891006e-18 -7.119884575551e-17 -1.850722874858e-1 -3.144363769699e-18 -5.602363885708e-17 -3.361871225466e-1 -2.580903027168e-2 -1.883824049370e-19 2.088292599517e-19 -4.144685597582e-2 3.559454502616e-18 -2.239148278618e-2 -5.726469529191e-2 -8.424287615800e-1 -1.397727987998e-2 -3.067377365753e-18 -1.287802223246e-2 -5.726469529191e-2 -8.424287615800e-1 1.397727987998e-2 -3.557905697229e-18 -1.287802223246e-2</array>
              </list>
              <list dictRef="molecularOrbital" id="molecularOrbital.7">
                <scalar dataType="xsd:double" dictRef="orbitalEnergy">2.576736810187e-1</scalar>
                <scalar dataType="xsd:string" dictRef="orbitalSymmetry">b1</scalar>
                <scalar dataType="xsd:double" dictRef="orbitalOccupancy">0.000000000000e0</scalar>
                <array size="25" dataType="xsd:double" dictRef="aoVector">5.634543603917e-17 8.537924626008e-17 -2.170186474652e-16 2.800426185327e-1 -1.280541854953e-15 4.530058549632e-17 6.711976429777e-1 -1.004687082717e-15 1.082992135845e-16 8.706632125384e-18 -3.130569540883e-27 -3.818585287294e-2 1.203221326875e-17 6.450553351429e-17 7.015536792163e-18 2.378985679876e-2 1.465302121563e0 2.157429787833e-2 -6.394255515504e-17 1.815910761735e-2 -2.378985679876e-2 -1.465302121563e0 2.157429787833e-2 -6.394255519142e-17 -1.815910761735e-2</array>
              </list>
              <list dictRef="molecularOrbital" id="molecularOrbital.8">
                <scalar dataType="xsd:double" dictRef="orbitalEnergy">7.969289592780e-1</scalar>
                <scalar dataType="xsd:string" dictRef="orbitalSymmetry">b1</scalar>
                <scalar dataType="xsd:double" dictRef="orbitalOccupancy">0.000000000000e0</scalar>
                <array size="25" dataType="xsd:double" dictRef="aoVector">-1.121218347881e-17 -2.330084934403e-17 -4.054011359134e-17 2.640657064713e-1 -1.641027419702e-16 4.200629584398e-17 4.822452079236e-1 -1.288167299710e-16 3.063631849734e-17 4.897514522330e-19 2.620121344399e-23 1.951333426514e-1 1.777353407169e-18 8.236150317064e-18 -7.606220257136e-19 9.460455480557e-1 -6.689504496723e-1 -7.697983494165e-2 -8.192998887570e-18 -1.560690901712e-1 -9.460455480557e-1 6.689504496723e-1 -7.697983494165e-2 -8.192896395349e-18 1.560690901712e-1</array>
              </list>
              <list dictRef="molecularOrbital" id="molecularOrbital.9">
                <scalar dataType="xsd:double" dictRef="orbitalEnergy">8.647267811063e-1</scalar>
                <scalar dataType="xsd:string" dictRef="orbitalSymmetry">a1</scalar>
                <scalar dataType="xsd:double" dictRef="orbitalOccupancy">0.000000000000e0</scalar>
                <array size="25" dataType="xsd:double" dictRef="aoVector">-6.169005722738e-2 -2.525302201948e-1 3.159127248833e-1 -1.869221512663e-17 6.813825996522e-17 3.310812491029e-1 -7.265307163239e-17 5.346046850845e-17 -2.065315842682e-2 9.539563605415e-2 5.786054473366e-32 -1.645708810446e-17 -9.291453442535e-2 -3.430742206268e-18 3.418156376622e-3 7.762718879154e-1 -5.398626584258e-1 -3.058028577320e-1 3.401781722537e-18 -6.123307909996e-2 7.762718879154e-1 -5.398626584258e-1 3.058028577320e-1 3.401781722537e-18 -6.123307909996e-2</array>
              </list>
              <list dictRef="molecularOrbital" id="molecularOrbital.10">
                <scalar dataType="xsd:double" dictRef="orbitalEnergy">1.158114367178e0</scalar>
                <scalar dataType="xsd:string" dictRef="orbitalSymmetry">a1</scalar>
                <scalar dataType="xsd:double" dictRef="orbitalOccupancy">0.000000000000e0</scalar>
                <array size="25" dataType="xsd:double" dictRef="aoVector">-3.182335559389e-2 -1.495557539652e-1 -5.913599799552e-1 3.993946217749e-19 2.722572861157e-16 -7.450676115987e-1 -1.708476621008e-17 2.136098291622e-16 1.282014663039e0 -4.435384388223e-2 2.223716800130e-31 -2.025177065847e-17 -4.919708761676e-2 -1.370807770726e-17 -6.267700253877e-2 5.566316956910e-1 8.649201408822e-2 9.686936829938e-2 1.359236147516e-17 2.370578011664e-1 5.566316956910e-1 8.649201408822e-2 -9.686936829938e-2 1.359236147516e-17 2.370578011664e-1</array>
              </list>
              <list dictRef="molecularOrbital" id="molecularOrbital.11">
                <scalar dataType="xsd:double" dictRef="orbitalEnergy">1.200030092242e0</scalar>
                <scalar dataType="xsd:string" dictRef="orbitalSymmetry">b2</scalar>
                <scalar dataType="xsd:double" dictRef="orbitalOccupancy">0.000000000000e0</scalar>
                <array size="25" dataType="xsd:double" dictRef="aoVector">-4.089261545707e-19 -5.354609963333e-19 9.159296636230e-18 -4.803007718156e-18 -9.673743868502e-1 -2.496784971227e-18 3.263945263034e-18 1.034488875924e0 1.905947734799e-18 -1.403048157239e-18 -3.745779244395e-17 2.759784407784e-18 -1.999856330265e-18 7.419033417467e-3 3.983101783808e-19 -2.134011043523e-18 -6.691401319920e-19 -2.568139137316e-18 -3.191758655467e-3 -5.876168973672e-18 2.772359927631e-19 -3.288631474115e-18 -8.985736830685e-19 -3.191758655467e-3 -3.149639016691e-18</array>
              </list>
              <list dictRef="molecularOrbital" id="molecularOrbital.12">
                <scalar dataType="xsd:double" dictRef="orbitalEnergy">1.252480470441e0</scalar>
                <scalar dataType="xsd:string" dictRef="orbitalSymmetry">b1</scalar>
                <scalar dataType="xsd:double" dictRef="orbitalOccupancy">0.000000000000e0</scalar>
                <array size="25" dataType="xsd:double" dictRef="aoVector">-2.098220257964e-18 -2.882566335636e-17 1.430351175721e-16 -7.297041336006e-1 1.254066446362e-16 1.979129078005e-17 1.775939699322e0 9.307339970237e-17 1.228701592092e-17 7.328428423822e-18 8.510975350070e-26 -8.305246885717e-2 -1.695576381783e-17 -6.194688688208e-18 -4.800207227481e-18 3.853370394095e-1 8.435987351188e-1 3.000992695087e-1 6.128068334188e-18 1.926092969336e-1 -3.853370394095e-1 -8.435987351188e-1 3.000992695087e-1 6.128068874214e-18 -1.926092969336e-1</array>
              </list>
              <list dictRef="molecularOrbital" id="molecularOrbital.13">
                <scalar dataType="xsd:double" dictRef="orbitalEnergy">1.422443494234e0</scalar>
                <scalar dataType="xsd:string" dictRef="orbitalSymmetry">a1</scalar>
                <scalar dataType="xsd:double" dictRef="orbitalOccupancy">0.000000000000e0</scalar>
                <array size="25" dataType="xsd:double" dictRef="aoVector">-2.823656967075e-1 -6.295058220861e-1 1.065792543783e0 2.595623908735e-17 2.563556513652e-16 -7.543840091352e-2 6.080586696426e-17 1.913889227849e-16 5.473889607049e-1 -1.807594772011e-1 5.081157134742e-21 9.580286198085e-18 -1.579072653650e-1 -1.263037074988e-17 -1.607583838784e-2 2.195525156129e-1 -2.781039454137e-1 3.000307532460e-1 1.252496684890e-17 -5.260330425782e-1 2.195525156129e-1 -2.781039454137e-1 -3.000307532460e-1 1.253971938499e-17 -5.260330425782e-1</array>
              </list>
              <list dictRef="molecularOrbital" id="molecularOrbital.14">
                <scalar dataType="xsd:double" dictRef="orbitalEnergy">1.479092172725e0</scalar>
                <scalar dataType="xsd:string" dictRef="orbitalSymmetry">a2</scalar>
                <scalar dataType="xsd:double" dictRef="orbitalOccupancy">0.000000000000e0</scalar>
                <array size="25" dataType="xsd:double" dictRef="aoVector">9.794698570763e-19 -2.186733470947e-18 -5.169459047613e-18 2.005928583063e-23 2.736060705093e-17 -6.667762322906e-18 3.791709254143e-23 -2.520108961155e-17 -4.368996037142e-18 3.411802068371e-20 -2.245363679366e-1 1.504636988238e-23 -6.324770587999e-20 -3.034824136131e-19 3.167866838325e-19 2.476740780931e-18 8.194537185171e-19 3.698477904071e-19 6.866950624529e-1 -1.219211751742e-19 2.476594225244e-18 8.195564801830e-19 -3.698594437985e-19 -6.866950624529e-1 -1.218972173796e-19</array>
              </list>
              <list dictRef="molecularOrbital" id="molecularOrbital.15">
                <scalar dataType="xsd:double" dictRef="orbitalEnergy">1.676572137662e0</scalar>
                <scalar dataType="xsd:string" dictRef="orbitalSymmetry">b2</scalar>
                <scalar dataType="xsd:double" dictRef="orbitalOccupancy">0.000000000000e0</scalar>
                <array size="25" dataType="xsd:double" dictRef="aoVector">4.409074677376e-20 -1.637625767237e-20 -2.488071166848e-19 -4.268475249441e-20 -4.176908638307e-2 -1.171270793631e-20 3.521732525243e-20 -6.263482593321e-1 8.387788278215e-20 -7.134747771440e-21 -8.731684934112e-17 -1.079042068003e-19 -8.770993232091e-21 -2.769007327876e-1 1.139068487041e-20 1.054203491544e-20 2.550811174741e-19 -5.250471607068e-20 7.693195449056e-1 -6.980308098243e-20 -1.254756937861e-21 2.110937534472e-19 -1.215104332245e-20 7.693195449056e-1 -1.582449743429e-20</array>
              </list>
              <list dictRef="molecularOrbital" id="molecularOrbital.16">
                <scalar dataType="xsd:double" dictRef="orbitalEnergy">1.745675580294e0</scalar>
                <scalar dataType="xsd:string" dictRef="orbitalSymmetry">a1</scalar>
                <scalar dataType="xsd:double" dictRef="orbitalOccupancy">0.000000000000e0</scalar>
                <array size="25" dataType="xsd:double" dictRef="aoVector">-6.685471417922e-1 -1.304225804939e0 3.230438747771e0 -4.226454299071e-17 -1.451809566332e-17 -6.486800778978e-3 2.795114918247e-16 -1.015805390185e-17 -1.099398142114e0 -2.742257937493e-1 -7.690245516556e-23 2.362928167077e-17 -1.075684801429e-1 6.999842105520e-19 -3.671946761722e-1 -8.395549600141e-1 -3.838019467091e-1 -3.293176299159e-1 -6.865358127608e-19 1.587839139636e-1 -8.395549600141e-1 -3.838019467091e-1 3.293176299159e-1 -6.870061912276e-19 1.587839139636e-1</array>
              </list>
              <list dictRef="molecularOrbital" id="molecularOrbital.17">
                <scalar dataType="xsd:double" dictRef="orbitalEnergy">1.946984302413e0</scalar>
                <scalar dataType="xsd:string" dictRef="orbitalSymmetry">b1</scalar>
                <scalar dataType="xsd:double" dictRef="orbitalOccupancy">0.000000000000e0</scalar>
                <array size="25" dataType="xsd:double" dictRef="aoVector">-1.238812038669e-16 -2.433590197002e-16 5.903947272498e-16 -9.280585576535e-4 -6.797783084952e-18 -1.017380701153e-17 9.024694752151e-1 -5.541144588491e-18 -2.964567297068e-17 -4.795538985739e-17 -7.316024103959e-29 5.296863934692e-2 -4.702141734217e-17 3.459099002624e-19 -4.534399815330e-17 3.891415920951e-1 9.150700402571e-2 -4.823136736926e-1 -3.415435202487e-19 6.932007451854e-1 -3.891415920951e-1 -9.150700402571e-2 -4.823136736926e-1 -3.415435206961e-19 -6.932007451854e-1</array>
              </list>
              <list dictRef="molecularOrbital" id="molecularOrbital.18">
                <scalar dataType="xsd:double" dictRef="orbitalEnergy">2.478425246197e0</scalar>
                <scalar dataType="xsd:string" dictRef="orbitalSymmetry">b1</scalar>
                <scalar dataType="xsd:double" dictRef="orbitalOccupancy">0.000000000000e0</scalar>
                <array size="25" dataType="xsd:double" dictRef="aoVector">-1.483299203565e-16 -2.606146385077e-16 8.827275163368e-16 8.526022914158e-1 -1.470864719612e-16 6.196366575094e-17 1.518133160731e-1 -1.114778380391e-16 -3.864163173045e-16 -5.962159214020e-17 1.850482856875e-25 2.510025316775e-1 -2.044316815520e-17 7.295118935407e-18 -8.860422091738e-17 3.133796259052e-1 3.284702176209e-1 7.303207553852e-1 -7.181928665799e-18 5.602257121490e-1 -3.133796259052e-1 -3.284702176209e-1 7.303207553852e-1 -7.181928740804e-18 -5.602257121490e-1</array>
              </list>
              <list dictRef="molecularOrbital" id="molecularOrbital.19">
                <scalar dataType="xsd:double" dictRef="orbitalEnergy">2.492816425635e0</scalar>
                <scalar dataType="xsd:string" dictRef="orbitalSymmetry">a1</scalar>
                <scalar dataType="xsd:double" dictRef="orbitalOccupancy">0.000000000000e0</scalar>
                <array size="25" dataType="xsd:double" dictRef="aoVector">2.235367905818e-1 5.231999248857e-1 8.641974955818e-1 -3.811854913952e-17 7.705614270350e-17 -7.043251979789e-1 -1.616077175297e-16 5.600252782020e-17 -2.173900687392e-1 -5.157890121524e-2 -9.759940290423e-23 -1.258680825724e-17 3.501734527130e-1 -3.765544139761e-18 5.198932026093e-2 -5.507728838395e-1 -1.698627454932e-1 -7.778400605659e-1 3.703951846728e-18 -5.554501776204e-1 -5.507728838395e-1 -1.698627454932e-1 7.778400605659e-1 3.703354874142e-18 -5.554501776204e-1</array>
              </list>
              <list dictRef="molecularOrbital" id="molecularOrbital.20">
                <scalar dataType="xsd:double" dictRef="orbitalEnergy">3.295140792384e0</scalar>
                <scalar dataType="xsd:string" dictRef="orbitalSymmetry">b2</scalar>
                <scalar dataType="xsd:double" dictRef="orbitalOccupancy">0.000000000000e0</scalar>
                <array size="25" dataType="xsd:double" dictRef="aoVector">3.218493660532e-20 -2.346829232578e-19 -6.363748316830e-19 -3.992146490708e-21 6.088714223946e-3 -8.339621721243e-19 -3.811986590613e-21 -3.196746759409e-1 -5.601974507720e-19 9.541522589908e-21 1.560100412022e-17 9.879087983011e-21 -2.472537442277e-21 1.812062427922e0 3.958437691753e-20 3.220295165543e-19 6.645390845444e-20 3.699518018265e-20 4.070271482314e-1 -6.140862530783e-21 3.030577032432e-19 1.250301554636e-19 -4.496887456787e-20 4.070271482314e-1 2.979506008183e-21</array>
              </list>
              <list dictRef="molecularOrbital" id="molecularOrbital.21">
                <scalar dataType="xsd:double" dictRef="orbitalEnergy">3.349263598509e0</scalar>
                <scalar dataType="xsd:string" dictRef="orbitalSymmetry">a2</scalar>
                <scalar dataType="xsd:double" dictRef="orbitalOccupancy">0.000000000000e0</scalar>
                <array size="25" dataType="xsd:double" dictRef="aoVector">-5.020011687920e-20 2.964491545882e-19 7.110576802493e-19 4.644976965874e-22 -1.951954739030e-16 9.176511838175e-19 1.091475651613e-21 -1.651867551292e-16 5.996730657083e-19 -6.134136322433e-21 1.854186557325e0 -2.174188591166e-21 4.808087354451e-21 8.410247193086e-18 -4.792113784854e-20 -3.436422432144e-19 -1.143950983551e-19 -5.078540936465e-20 3.787406642660e-1 1.607513317388e-20 -3.457534596987e-19 -1.149524309339e-19 5.194694101257e-20 -3.787406642660e-1 1.513366062879e-20</array>
              </list>
              <list dictRef="molecularOrbital" id="molecularOrbital.22">
                <scalar dataType="xsd:double" dictRef="orbitalEnergy">3.524476658730e0</scalar>
                <scalar dataType="xsd:string" dictRef="orbitalSymmetry">a1</scalar>
                <scalar dataType="xsd:double" dictRef="orbitalOccupancy">0.000000000000e0</scalar>
                <array size="25" dataType="xsd:double" dictRef="aoVector">-7.950166080468e-2 -1.324470350710e-1 6.020973075271e-1 8.312207060399e-17 1.879946215930e-17 -2.911518678476e-2 -2.905430881929e-16 1.342966264059e-17 -5.563418174183e-1 -7.069169763373e-1 2.263888159266e-21 2.452242339796e-17 -4.148129638577e-1 -9.117754003841e-19 1.077286937956e0 -3.238686701313e-1 -4.166161261166e-2 -3.607589098069e-1 8.988920104409e-19 3.182577901407e-1 -3.238686701313e-1 -4.166161261166e-2 3.607589098069e-1 8.980895909365e-19 3.182577901407e-1</array>
              </list>
              <list dictRef="molecularOrbital" id="molecularOrbital.23">
                <scalar dataType="xsd:double" dictRef="orbitalEnergy">3.873313247734e0</scalar>
                <scalar dataType="xsd:string" dictRef="orbitalSymmetry">a1</scalar>
                <scalar dataType="xsd:double" dictRef="orbitalOccupancy">0.000000000000e0</scalar>
                <array size="25" dataType="xsd:double" dictRef="aoVector">-1.025597782892e-1 -4.862502546899e-2 2.347290967875e0 -7.148841653924e-17 2.510823832659e-17 -4.195970585151e-1 -1.550529508714e-15 1.796294872793e-17 -9.228062394343e-1 8.771608636519e-1 -2.529067301140e-21 -1.215923462019e-16 -1.128770512878e0 -1.218974921226e-18 5.935635591405e-2 -1.261979198727e0 -1.977472628598e-1 -6.163127107022e-1 1.199667730451e-18 -4.988772636919e-1 -1.261979198727e0 -1.977472628598e-1 6.163127107022e-1 1.200384074058e-18 -4.988772636919e-1</array>
              </list>
              <list dictRef="molecularOrbital" id="molecularOrbital.24">
                <scalar dataType="xsd:double" dictRef="orbitalEnergy">4.159797778188e0</scalar>
                <scalar dataType="xsd:string" dictRef="orbitalSymmetry">b1</scalar>
                <scalar dataType="xsd:double" dictRef="orbitalOccupancy">0.000000000000e0</scalar>
                <array size="25" dataType="xsd:double" dictRef="aoVector">1.501549430375e-16 1.725798223658e-16 -2.067802870457e-15 -4.940144145074e-1 -6.568461064136e-17 1.597625473110e-16 -1.160030964167e0 -5.431795198787e-17 1.064368303672e-15 -1.490747074874e-16 1.748274729277e-21 2.304882418435e0 3.447589950658e-16 3.354840436480e-18 -1.106335643379e-16 -1.124415862912e0 -2.922052353567e-1 -6.156383662985e-1 -3.321079278104e-18 -4.985258423304e-1 1.124415862912e0 2.922052353567e-1 -6.156383662985e-1 -3.321793493763e-18 4.985258423304e-1</array>
              </list>
              <list dictRef="molecularOrbital" id="molecularOrbital.25">
                <scalar dataType="xsd:double" dictRef="orbitalEnergy">5.976730197687e0</scalar>
                <scalar dataType="xsd:string" dictRef="orbitalSymmetry">a1</scalar>
                <scalar dataType="xsd:double" dictRef="orbitalOccupancy">0.000000000000e0</scalar>
                <array size="25" dataType="xsd:double" dictRef="aoVector">3.165847091913e-1 1.644438053266e0 1.426255152270e0 1.308891824116e-16 1.544056355416e-17 1.954812048869e-1 2.923929150885e-16 1.121348389325e-17 3.393074289761e-2 -1.605479146632e0 -3.715792349580e-21 -4.027288193845e-16 -1.357242477228e0 -7.531974884897e-19 -1.488553459792e0 2.712893901878e-1 -1.876135773924e-1 2.237771625536e-1 7.413695357982e-19 1.906861793377e-1 2.712893901878e-1 -1.876135773924e-1 -2.237771625536e-1 7.427855426702e-19 1.906861793377e-1</array>
              </list>
            </list>
            <!--scf status ok-->
            <!--closing module scf-->
          </module>
          <property dictRef="nwchem:cpuTime">
            <scalar dataType="xsd:double" units="unit:none">8.998700000000e-2</scalar>
          </property>
          <property dictRef="nwchem:wallTime">
            <scalar dataType="xsd:double" units="unit:none">1.130520000000e-1</scalar>
          </property>
          <property dictRef="nwchem:totalEnergy">
            <scalar dataType="xsd:double" units="unit:none">-7.602738912424e1</scalar>
          </property>
          <!--task_energy status ok-->
          <!--closing module task_energy-->
        </module>
        <module title="task_gradient" dictRef="nwchem:task_gradient">
          <module title="scf" dictRef="nwchem:scf">
            <list dictRef="compchem:basisSet" id="aoBasis">
              <list dictRef="compchem:basisSetContractions" id="basisSetContractions.1">
                <scalar dataType="xsd:string" dictRef="compchem:atomType">o</scalar>
                <scalar dataType="xsd:string" dictRef="compchem:elementType">O</scalar>
                <scalar dataType="xsd:string" dictRef="compchem:basisSetType">orbitalBasis</scalar>
                <scalar dataType="xsd:string" dictRef="compchem:basisSetTitle">cc-pvdz</scalar>
                <scalar dataType="xsd:string" dictRef="compchem:basisSetHarmonicType">cartesian</scalar>
                <list dictRef="compchem:basisSetContraction" id="basisSetContraction.1">
                  <scalar dataType="xsd:string" dictRef="compchem:basisSetShell">s</scalar>
                  <array size="8" dataType="xsd:double" dictRef="compchem:basisSetExponent">1.172000000000e4 1.759000000000e3 4.008000000000e2 1.137000000000e2 3.703000000000e1 1.327000000000e1 5.025000000000e0 1.013000000000e0</array>
                  <array size="8" dataType="xsd:double" dictRef="compchem:basisSetCoefficient">7.100000000000e-4 5.470000000000e-3 2.783700000000e-2 1.048000000000e-1 2.830620000000e-1 4.487190000000e-1 2.709520000000e-1 1.545800000000e-2</array>
                </list>
                <list dictRef="compchem:basisSetContraction" id="basisSetContraction.2">
                  <scalar dataType="xsd:string" dictRef="compchem:basisSetShell">s</scalar>
                  <array size="8" dataType="xsd:double" dictRef="compchem:basisSetExponent">1.172000000000e4 1.759000000000e3 4.008000000000e2 1.137000000000e2 3.703000000000e1 1.327000000000e1 5.025000000000e0 1.013000000000e0</array>
                  <array size="8" dataType="xsd:double" dictRef="compchem:basisSetCoefficient">-1.600000000000e-4 -1.263000000000e-3 -6.267000000000e-3 -2.571600000000e-2 -7.092400000000e-2 -1.654110000000e-1 -1.169550000000e-1 5.573680000000e-1</array>
                </list>
                <list dictRef="compchem:basisSetContraction" id="basisSetContraction.3">
                  <scalar dataType="xsd:string" dictRef="compchem:basisSetShell">s</scalar>
                  <array size="1" dataType="xsd:double" dictRef="compchem:basisSetExponent">3.023000000000e-1</array>
                  <array size="1" dataType="xsd:double" dictRef="compchem:basisSetCoefficient">1.000000000000e0</array>
                </list>
                <list dictRef="compchem:basisSetContraction" id="basisSetContraction.4">
                  <scalar dataType="xsd:string" dictRef="compchem:basisSetShell">p</scalar>
                  <array size="3" dataType="xsd:double" dictRef="compchem:basisSetExponent">1.770000000000e1 3.854000000000e0 1.046000000000e0</array>
                  <array size="3" dataType="xsd:double" dictRef="compchem:basisSetCoefficient">4.301800000000e-2 2.289130000000e-1 5.087280000000e-1</array>
                </list>
                <list dictRef="compchem:basisSetContraction" id="basisSetContraction.5">
                  <scalar dataType="xsd:string" dictRef="compchem:basisSetShell">p</scalar>
                  <array size="1" dataType="xsd:double" dictRef="compchem:basisSetExponent">2.753000000000e-1</array>
                  <array size="1" dataType="xsd:double" dictRef="compchem:basisSetCoefficient">1.000000000000e0</array>
                </list>
                <list dictRef="compchem:basisSetContraction" id="basisSetContraction.6">
                  <scalar dataType="xsd:string" dictRef="compchem:basisSetShell">d</scalar>
                  <array size="1" dataType="xsd:double" dictRef="compchem:basisSetExponent">1.185000000000e0</array>
                  <array size="1" dataType="xsd:double" dictRef="compchem:basisSetCoefficient">1.000000000000e0</array>
                </list>
              </list>
              <list dictRef="compchem:basisSetContractions" id="basisSetContractions.2">
                <scalar dataType="xsd:string" dictRef="compchem:atomType">h</scalar>
                <scalar dataType="xsd:string" dictRef="compchem:elementType">H</scalar>
                <scalar dataType="xsd:string" dictRef="compchem:basisSetType">orbitalBasis</scalar>
                <scalar dataType="xsd:string" dictRef="compchem:basisSetTitle">cc-pvdz</scalar>
                <scalar dataType="xsd:string" dictRef="compchem:basisSetHarmonicType">cartesian</scalar>
                <list dictRef="compchem:basisSetContraction" id="basisSetContraction.7">
                  <scalar dataType="xsd:string" dictRef="compchem:basisSetShell">s</scalar>
                  <array size="3" dataType="xsd:double" dictRef="compchem:basisSetExponent">1.301000000000e1 1.962000000000e0 4.446000000000e-1</array>
                  <array size="3" dataType="xsd:double" dictRef="compchem:basisSetCoefficient">1.968500000000e-2 1.379770000000e-1 4.781480000000e-1</array>
                </list>
                <list dictRef="compchem:basisSetContraction" id="basisSetContraction.8">
                  <scalar dataType="xsd:string" dictRef="compchem:basisSetShell">s</scalar>
                  <array size="1" dataType="xsd:double" dictRef="compchem:basisSetExponent">1.220000000000e-1</array>
                  <array size="1" dataType="xsd:double" dictRef="compchem:basisSetCoefficient">1.000000000000e0</array>
                </list>
                <list dictRef="compchem:basisSetContraction" id="basisSetContraction.9">
                  <scalar dataType="xsd:string" dictRef="compchem:basisSetShell">p</scalar>
                  <array size="1" dataType="xsd:double" dictRef="compchem:basisSetExponent">7.270000000000e-1</array>
                  <array size="1" dataType="xsd:double" dictRef="compchem:basisSetCoefficient">1.000000000000e0</array>
                </list>
              </list>
            </list>
            <!--scf status ok-->
            <!--closing module scf-->
          </module>
          <module title="gradients" dictRef="nwchem:gradients">
            <list dictRef="compchem:basisSet" id="aoBasis">
              <list dictRef="compchem:basisSetContractions" id="basisSetContractions.1">
                <scalar dataType="xsd:string" dictRef="compchem:atomType">o</scalar>
                <scalar dataType="xsd:string" dictRef="compchem:elementType">O</scalar>
                <scalar dataType="xsd:string" dictRef="compchem:basisSetType">orbitalBasis</scalar>
                <scalar dataType="xsd:string" dictRef="compchem:basisSetTitle">cc-pvdz</scalar>
                <scalar dataType="xsd:string" dictRef="compchem:basisSetHarmonicType">cartesian</scalar>
                <list dictRef="compchem:basisSetContraction" id="basisSetContraction.1">
                  <scalar dataType="xsd:string" dictRef="compchem:basisSetShell">s</scalar>
                  <array size="8" dataType="xsd:double" dictRef="compchem:basisSetExponent">1.172000000000e4 1.759000000000e3 4.008000000000e2 1.137000000000e2 3.703000000000e1 1.327000000000e1 5.025000000000e0 1.013000000000e0</array>
                  <array size="8" dataType="xsd:double" dictRef="compchem:basisSetCoefficient">7.100000000000e-4 5.470000000000e-3 2.783700000000e-2 1.048000000000e-1 2.830620000000e-1 4.487190000000e-1 2.709520000000e-1 1.545800000000e-2</array>
                </list>
                <list dictRef="compchem:basisSetContraction" id="basisSetContraction.2">
                  <scalar dataType="xsd:string" dictRef="compchem:basisSetShell">s</scalar>
                  <array size="8" dataType="xsd:double" dictRef="compchem:basisSetExponent">1.172000000000e4 1.759000000000e3 4.008000000000e2 1.137000000000e2 3.703000000000e1 1.327000000000e1 5.025000000000e0 1.013000000000e0</array>
                  <array size="8" dataType="xsd:double" dictRef="compchem:basisSetCoefficient">-1.600000000000e-4 -1.263000000000e-3 -6.267000000000e-3 -2.571600000000e-2 -7.092400000000e-2 -1.654110000000e-1 -1.169550000000e-1 5.573680000000e-1</array>
                </list>
                <list dictRef="compchem:basisSetContraction" id="basisSetContraction.3">
                  <scalar dataType="xsd:string" dictRef="compchem:basisSetShell">s</scalar>
                  <array size="1" dataType="xsd:double" dictRef="compchem:basisSetExponent">3.023000000000e-1</array>
                  <array size="1" dataType="xsd:double" dictRef="compchem:basisSetCoefficient">1.000000000000e0</array>
                </list>
                <list dictRef="compchem:basisSetContraction" id="basisSetContraction.4">
                  <scalar dataType="xsd:string" dictRef="compchem:basisSetShell">p</scalar>
                  <array size="3" dataType="xsd:double" dictRef="compchem:basisSetExponent">1.770000000000e1 3.854000000000e0 1.046000000000e0</array>
                  <array size="3" dataType="xsd:double" dictRef="compchem:basisSetCoefficient">4.301800000000e-2 2.289130000000e-1 5.087280000000e-1</array>
                </list>
                <list dictRef="compchem:basisSetContraction" id="basisSetContraction.5">
                  <scalar dataType="xsd:string" dictRef="compchem:basisSetShell">p</scalar>
                  <array size="1" dataType="xsd:double" dictRef="compchem:basisSetExponent">2.753000000000e-1</array>
                  <array size="1" dataType="xsd:double" dictRef="compchem:basisSetCoefficient">1.000000000000e0</array>
                </list>
                <list dictRef="compchem:basisSetContraction" id="basisSetContraction.6">
                  <scalar dataType="xsd:string" dictRef="compchem:basisSetShell">d</scalar>
                  <array size="1" dataType="xsd:double" dictRef="compchem:basisSetExponent">1.185000000000e0</array>
                  <array size="1" dataType="xsd:double" dictRef="compchem:basisSetCoefficient">1.000000000000e0</array>
                </list>
              </list>
              <list dictRef="compchem:basisSetContractions" id="basisSetContractions.2">
                <scalar dataType="xsd:string" dictRef="compchem:atomType">h</scalar>
                <scalar dataType="xsd:string" dictRef="compchem:elementType">H</scalar>
                <scalar dataType="xsd:string" dictRef="compchem:basisSetType">orbitalBasis</scalar>
                <scalar dataType="xsd:string" dictRef="compchem:basisSetTitle">cc-pvdz</scalar>
                <scalar dataType="xsd:string" dictRef="compchem:basisSetHarmonicType">cartesian</scalar>
                <list dictRef="compchem:basisSetContraction" id="basisSetContraction.7">
                  <scalar dataType="xsd:string" dictRef="compchem:basisSetShell">s</scalar>
                  <array size="3" dataType="xsd:double" dictRef="compchem:basisSetExponent">1.301000000000e1 1.962000000000e0 4.446000000000e-1</array>
                  <array size="3" dataType="xsd:double" dictRef="compchem:basisSetCoefficient">1.968500000000e-2 1.379770000000e-1 4.781480000000e-1</array>
                </list>
                <list dictRef="compchem:basisSetContraction" id="basisSetContraction.8">
                  <scalar dataType="xsd:string" dictRef="compchem:basisSetShell">s</scalar>
                  <array size="1" dataType="xsd:double" dictRef="compchem:basisSetExponent">1.220000000000e-1</array>
                  <array size="1" dataType="xsd:double" dictRef="compchem:basisSetCoefficient">1.000000000000e0</array>
                </list>
                <list dictRef="compchem:basisSetContraction" id="basisSetContraction.9">
                  <scalar dataType="xsd:string" dictRef="compchem:basisSetShell">p</scalar>
                  <array size="1" dataType="xsd:double" dictRef="compchem:basisSetExponent">7.270000000000e-1</array>
                  <array size="1" dataType="xsd:double" dictRef="compchem:basisSetCoefficient">1.000000000000e0</array>
                </list>
              </list>
            </list>
            <!--gradients status ok-->
            <!--closing module gradients-->
          </module>
          <molecule id="geometry">
            <atomArray>
              <atom elementType="O" x3="0.000000000000e0" y3="0.000000000000e0" z3="7.716532593325e-2" id="o.1"/>
              <atom elementType="H" x3="-7.482884534177e-1" y3="0.000000000000e0" z3="-5.023432145073e-1" id="h.2"/>
              <atom elementType="H" x3="7.482884534177e-1" y3="0.000000000000e0" z3="-5.023432145073e-1" id="h.3"/>
            </atomArray>
          </molecule>
          <property dictRef="nwchem:totalEnergy">
            <scalar dataType="xsd:double" units="unit:none">-7.602738912424e1</scalar>
          </property>
          <property dictRef="nwchem:totalGradient">
            <matrix rows="3" columns="3" dataType="xsd:double" units="unit:none">0.000000000000e0 0.000000000000e0 1.377268990765e-5 -1.096768473696e-5 0.000000000000e0 -6.886344969481e-6 1.096768473696e-5 0.000000000000e0 -6.886344969481e-6</matrix>
          </property>
          <property dictRef="nwchem:gradientNorm">
            <scalar dataType="xsd:double" units="unit:none">2.291529398346e-5</scalar>
          </property>
          <property dictRef="nwchem:gradientMax">
            <scalar dataType="xsd:double" units="unit:none">1.377268990765e-5</scalar>
          </property>
          <property dictRef="nwchem:cpuTime">
            <scalar dataType="xsd:double" units="unit:none">1.799730000000e-1</scalar>
          </property>
          <property dictRef="nwchem:wallTime">
            <scalar dataType="xsd:double" units="unit:none">1.800340000000e-1</scalar>
          </property>
          <!--task_gradient status ok-->
          <!--closing module task_gradient-->
        </module>
        <!--driver status ok-->
        <!--closing module driver-->
      </module>
      <property dictRef="nwchem:cpuTime">
        <scalar dataType="xsd:double" units="unit:none">1.462778000000e0</scalar>
      </property>
      <property dictRef="nwchem:wallTime">
        <scalar dataType="xsd:double" units="unit:none">1.647790000000e0</scalar>
      </property>
      <!--task_optimize status ok-->
      <!--closing module task_optimize-->
    </module>
    <property dictRef="nwchem:singleTaskCpuTime">
      <scalar dataType="xsd:double" units="unit:none">1.462778000000e0</scalar>
    </property>
    <property dictRef="nwchem:singleTaskWallTime">
      <scalar dataType="xsd:double" units="unit:none">1.647982000000e0</scalar>
    </property>
    <module title="task_frequencies" dictRef="nwchem:task_frequencies">
      <module title="task_hessian" dictRef="nwchem:task_hessian">
        <module title="task_energy" dictRef="nwchem:task_energy">
          <molecule id="geometry">
            <atomArray>
              <atom elementType="O" x3="0.000000000000e0" y3="0.000000000000e0" z3="7.716532593325e-2" id="o.1"/>
              <atom elementType="H" x3="-7.482884534177e-1" y3="0.000000000000e0" z3="-5.023432145073e-1" id="h.2"/>
              <atom elementType="H" x3="7.482884534177e-1" y3="0.000000000000e0" z3="-5.023432145073e-1" id="h.3"/>
            </atomArray>
          </molecule>
          <module title="scf" dictRef="nwchem:scf">
            <list dictRef="compchem:basisSet" id="aoBasis">
              <list dictRef="compchem:basisSetContractions" id="basisSetContractions.1">
                <scalar dataType="xsd:string" dictRef="compchem:atomType">o</scalar>
                <scalar dataType="xsd:string" dictRef="compchem:elementType">O</scalar>
                <scalar dataType="xsd:string" dictRef="compchem:basisSetType">orbitalBasis</scalar>
                <scalar dataType="xsd:string" dictRef="compchem:basisSetTitle">cc-pvdz</scalar>
                <scalar dataType="xsd:string" dictRef="compchem:basisSetHarmonicType">cartesian</scalar>
                <list dictRef="compchem:basisSetContraction" id="basisSetContraction.1">
                  <scalar dataType="xsd:string" dictRef="compchem:basisSetShell">s</scalar>
                  <array size="8" dataType="xsd:double" dictRef="compchem:basisSetExponent">1.172000000000e4 1.759000000000e3 4.008000000000e2 1.137000000000e2 3.703000000000e1 1.327000000000e1 5.025000000000e0 1.013000000000e0</array>
                  <array size="8" dataType="xsd:double" dictRef="compchem:basisSetCoefficient">7.100000000000e-4 5.470000000000e-3 2.783700000000e-2 1.048000000000e-1 2.830620000000e-1 4.487190000000e-1 2.709520000000e-1 1.545800000000e-2</array>
                </list>
                <list dictRef="compchem:basisSetContraction" id="basisSetContraction.2">
                  <scalar dataType="xsd:string" dictRef="compchem:basisSetShell">s</scalar>
                  <array size="8" dataType="xsd:double" dictRef="compchem:basisSetExponent">1.172000000000e4 1.759000000000e3 4.008000000000e2 1.137000000000e2 3.703000000000e1 1.327000000000e1 5.025000000000e0 1.013000000000e0</array>
                  <array size="8" dataType="xsd:double" dictRef="compchem:basisSetCoefficient">-1.600000000000e-4 -1.263000000000e-3 -6.267000000000e-3 -2.571600000000e-2 -7.092400000000e-2 -1.654110000000e-1 -1.169550000000e-1 5.573680000000e-1</array>
                </list>
                <list dictRef="compchem:basisSetContraction" id="basisSetContraction.3">
                  <scalar dataType="xsd:string" dictRef="compchem:basisSetShell">s</scalar>
                  <array size="1" dataType="xsd:double" dictRef="compchem:basisSetExponent">3.023000000000e-1</array>
                  <array size="1" dataType="xsd:double" dictRef="compchem:basisSetCoefficient">1.000000000000e0</array>
                </list>
                <list dictRef="compchem:basisSetContraction" id="basisSetContraction.4">
                  <scalar dataType="xsd:string" dictRef="compchem:basisSetShell">p</scalar>
                  <array size="3" dataType="xsd:double" dictRef="compchem:basisSetExponent">1.770000000000e1 3.854000000000e0 1.046000000000e0</array>
                  <array size="3" dataType="xsd:double" dictRef="compchem:basisSetCoefficient">4.301800000000e-2 2.289130000000e-1 5.087280000000e-1</array>
                </list>
                <list dictRef="compchem:basisSetContraction" id="basisSetContraction.5">
                  <scalar dataType="xsd:string" dictRef="compchem:basisSetShell">p</scalar>
                  <array size="1" dataType="xsd:double" dictRef="compchem:basisSetExponent">2.753000000000e-1</array>
                  <array size="1" dataType="xsd:double" dictRef="compchem:basisSetCoefficient">1.000000000000e0</array>
                </list>
                <list dictRef="compchem:basisSetContraction" id="basisSetContraction.6">
                  <scalar dataType="xsd:string" dictRef="compchem:basisSetShell">d</scalar>
                  <array size="1" dataType="xsd:double" dictRef="compchem:basisSetExponent">1.185000000000e0</array>
                  <array size="1" dataType="xsd:double" dictRef="compchem:basisSetCoefficient">1.000000000000e0</array>
                </list>
              </list>
              <list dictRef="compchem:basisSetContractions" id="basisSetContractions.2">
                <scalar dataType="xsd:string" dictRef="compchem:atomType">h</scalar>
                <scalar dataType="xsd:string" dictRef="compchem:elementType">H</scalar>
                <scalar dataType="xsd:string" dictRef="compchem:basisSetType">orbitalBasis</scalar>
                <scalar dataType="xsd:string" dictRef="compchem:basisSetTitle">cc-pvdz</scalar>
                <scalar dataType="xsd:string" dictRef="compchem:basisSetHarmonicType">cartesian</scalar>
                <list dictRef="compchem:basisSetContraction" id="basisSetContraction.7">
                  <scalar dataType="xsd:string" dictRef="compchem:basisSetShell">s</scalar>
                  <array size="3" dataType="xsd:double" dictRef="compchem:basisSetExponent">1.301000000000e1 1.962000000000e0 4.446000000000e-1</array>
                  <array size="3" dataType="xsd:double" dictRef="compchem:basisSetCoefficient">1.968500000000e-2 1.379770000000e-1 4.781480000000e-1</array>
                </list>
                <list dictRef="compchem:basisSetContraction" id="basisSetContraction.8">
                  <scalar dataType="xsd:string" dictRef="compchem:basisSetShell">s</scalar>
                  <array size="1" dataType="xsd:double" dictRef="compchem:basisSetExponent">1.220000000000e-1</array>
                  <array size="1" dataType="xsd:double" dictRef="compchem:basisSetCoefficient">1.000000000000e0</array>
                </list>
                <list dictRef="compchem:basisSetContraction" id="basisSetContraction.9">
                  <scalar dataType="xsd:string" dictRef="compchem:basisSetShell">p</scalar>
                  <array size="1" dataType="xsd:double" dictRef="compchem:basisSetExponent">7.270000000000e-1</array>
                  <array size="1" dataType="xsd:double" dictRef="compchem:basisSetCoefficient">1.000000000000e0</array>
                </list>
              </list>
            </list>
            <property dictRef="nwchem:totalEnergy">
              <scalar dataType="xsd:double" units="unit:none">-7.602738912424e1</scalar>
            </property>
            <property dictRef="nwchem:orbitalGradientNorm">
              <scalar dataType="xsd:double" units="unit:none">7.762585901660e-6</scalar>
            </property>
            <property dictRef="nwchem:totalEnergy">
              <scalar dataType="xsd:double" units="unit:none">-7.602738912424e1</scalar>
            </property>
            <property dictRef="nwchem:orbitalGradientNorm">
              <scalar dataType="xsd:double" units="unit:none">3.721241530757e-8</scalar>
            </property>
            <property dictRef="nwchem:totalEnergy">
              <scalar dataType="xsd:double" units="unit:none">-7.602738912424e1</scalar>
            </property>
            <property dictRef="nwchem:one-electronEnergy">
              <scalar dataType="xsd:double" units="unit:none">-1.233315399237e2</scalar>
            </property>
            <property dictRef="nwchem:two-electronEnergy">
              <scalar dataType="xsd:double" units="unit:none">3.800466153526e1</scalar>
            </property>
            <property dictRef="nwchem:nuclearRepulsionEnergy">
              <scalar dataType="xsd:double" units="unit:none">9.299489264172e0</scalar>
            </property>
            <property dictRef="nwchem:total_mullikenAtomicCharges">
              <array size="3" dataType="xsd:double" units="unit:none">-2.897209850381e-1 1.448604925191e-1 1.448604925191e-1</array>
            </property>
            <property dictRef="nwchem:total_mullikenShellCharges">
              <array size="12" dataType="xsd:double" units="unit:none">2.002004430147e0 8.290179696828e-1 8.065005674411e-1 2.832151741446e0 1.801229801795e0 1.881647452647e-2 6.989557283614e-1 6.823125783197e-2 8.795252128754e-2 6.989557283614e-1 6.823125783197e-2 8.795252128754e-2</array>
            </property>
            <property dictRef="nwchem:totalDipole">
              <array size="3" dataType="xsd:double" units="unit:none">2.203966176229e-15 -1.666249915296e-17 -8.052087008983e-1</array>
            </property>
            <property dictRef="nwchem:openShellDipole">
              <array size="3" dataType="xsd:double" units="unit:none">0.000000000000e0 0.000000000000e0 0.000000000000e0</array>
            </property>
            <property dictRef="nwchem:nuclearDipole">
              <array size="3" dataType="xsd:double" units="unit:none">0.000000000000e0 0.000000000000e0 -7.320114806163e-1</array>
            </property>
            <property dictRef="nwchem:totalQuadrupole">
              <array size="6" dataType="xsd:double" units="unit:none">-3.089091427890e0 2.014308830917e-15 -1.138845961979e-15 -5.210932357037e0 9.967214247352e-16 -4.260608755041e0</array>
            </property>
            <property dictRef="nwchem:openShellQuadrupole">
              <array size="6" dataType="xsd:double" units="unit:none">0.000000000000e0 0.000000000000e0 0.000000000000e0 0.000000000000e0 0.000000000000e0 0.000000000000e0</array>
            </property>
            <property dictRef="nwchem:nuclearQuadrupole">
              <array size="6" dataType="xsd:double" units="unit:none">3.999132144242e0 0.000000000000e0 0.000000000000e0 0.000000000000e0 0.000000000000e0 1.972417773530e0</array>
            </property>
            <list dictRef="molecularOrbitals" id="prop_h2o_run.movecs">
              <array size="25" delimiter="|" dataType="xsd:string" id="aoDescriptions" dictRef="atomicOrbitalDescriptions">1 O  s          |1 O  s          |1 O  s          |1 O  px         |1 O  py         |1 O  pz         |1 O  px         |1 O  py         |1 O  pz         |1 O  dxx        |1 O  dxy        |1 O  dxz        |1 O  dyy        |1 O  dyz        |1 O  dzz        |2 H  s          |2 H  s          |2 H  px         |2 H  py         |2 H  pz         |3 H  s          |3 H  s          |3 H  px         |3 H  py         |3 H  pz         </array>
              <list dictRef="molecularOrbital" id="molecularOrbital.1">
                <scalar dataType="xsd:double" dictRef="orbitalEnergy">-2.054992527532e1</scalar>
                <scalar dataType="xsd:string" dictRef="orbitalSymmetry">a</scalar>
                <scalar dataType="xsd:double" dictRef="orbitalOccupancy">2.000000000000e0</scalar>
                <array size="25" dataType="xsd:double" dictRef="aoVector">1.001022780259e0 2.174172986234e-3 -1.006814872664e-3 2.508518968379e-17 -6.439279724786e-19 -1.669997701719e-3 1.091807330912e-17 -6.752369494028e-19 3.695632606080e-4 -1.050757277270e-3 2.858641107833e-19 -2.312305378417e-18 -1.222154771430e-3 7.879253096335e-21 -1.106781799925e-3 -2.128829223200e-4 2.027304545136e-4 -4.457425319238e-4 -6.779192774428e-19 -3.559952178066e-4 -2.128829223199e-4 2.027304545136e-4 4.457425319238e-4 5.533684641615e-19 -3.559952178066e-4</array>
              </list>
              <list dictRef="molecularOrbital" id="molecularOrbital.2">
                <scalar dataType="xsd:double" dictRef="orbitalEnergy">-1.342547701844e0</scalar>
                <scalar dataType="xsd:string" dictRef="orbitalSymmetry">a</scalar>
                <scalar dataType="xsd:double" dictRef="orbitalOccupancy">2.000000000000e0</scalar>
                <array size="25" dataType="xsd:double" dictRef="aoVector">-8.515447100816e-3 4.397893885259e-1 3.615001932165e-1 2.558288091044e-16 -1.833912101536e-17 -8.125916920828e-2 1.160201265400e-16 -1.439969338368e-17 1.533564467055e-2 5.644706089331e-3 -2.257798267137e-19 -2.396841897270e-17 -6.117869917310e-5 9.535828827150e-19 4.661640095835e-3 1.981582467001e-1 1.074166750696e-2 3.752790404579e-2 -5.544739974402e-19 2.030435390872e-2 1.981582467001e-1 1.074166750696e-2 -3.752790404579e-2 -1.251105354619e-18 2.030435390872e-2</array>
              </list>
              <list dictRef="molecularOrbital" id="molecularOrbital.3">
                <scalar dataType="xsd:double" dictRef="orbitalEnergy">-7.053881916682e-1</scalar>
                <scalar dataType="xsd:string" dictRef="orbitalSymmetry">a</scalar>
                <scalar dataType="xsd:double" dictRef="orbitalOccupancy">2.000000000000e0</scalar>
                <array size="25" dataType="xsd:double" dictRef="aoVector">6.392191166900e-18 -1.755567738070e-15 -3.526007238713e-15 4.916291973714e-1 6.330359826600e-16 -4.641188426970e-15 2.185944169805e-1 4.966702040896e-16 -3.145416736911e-15 1.563502703491e-17 -1.017853173516e-22 -4.722891748636e-2 -5.330509465200e-17 -3.187187776784e-17 2.123770439259e-16 -3.301628978111e-1 -8.766820576334e-2 -2.322094070811e-2 3.160274980001e-17 -3.280681118794e-2 3.301628978111e-1 8.766820576334e-2 -2.322094070811e-2 3.160273218541e-17 3.280681118794e-2</array>
              </list>
              <list dictRef="molecularOrbital" id="molecularOrbital.4">
                <scalar dataType="xsd:double" dictRef="orbitalEnergy">-5.689312883008e-1</scalar>
                <scalar dataType="xsd:string" dictRef="orbitalSymmetry">a</scalar>
                <scalar dataType="xsd:double" dictRef="orbitalOccupancy">2.000000000000e0</scalar>
                <array size="25" dataType="xsd:double" dictRef="aoVector">-2.816639913091e-3 1.543457765712e-1 3.683761310187e-1 4.248041722417e-15 3.724041089334e-16 5.470616853611e-1 1.880049074043e-15 2.916599012171e-16 3.628803935626e-1 -2.438771954082e-3 -5.945298975493e-18 -4.138524458178e-16 6.178418785250e-3 -1.597353467016e-17 -2.513344702941e-2 -2.063840182191e-1 -4.047582073655e-2 -3.074506444011e-2 2.713205216303e-17 8.864770327689e-3 -2.063840182191e-1 -4.047582073655e-2 3.074506444011e-2 1.139810115475e-17 8.864770327689e-3</array>
              </list>
              <list dictRef="molecularOrbital" id="molecularOrbital.5">
                <scalar dataType="xsd:double" dictRef="orbitalEnergy">-4.943159694509e-1</scalar>
                <scalar dataType="xsd:string" dictRef="orbitalSymmetry">a</scalar>
                <scalar dataType="xsd:double" dictRef="orbitalOccupancy">2.000000000000e0</scalar>
                <array size="25" dataType="xsd:double" dictRef="aoVector">8.655691010728e-17 1.492439022219e-16 -4.607437855694e-16 4.287901191873e-16 6.309229301999e-1 6.508876584124e-17 8.447434939019e-16 4.950157339228e-1 -9.684262957579e-16 1.042575458950e-16 5.186848526730e-16 3.404153167542e-16 1.292844301372e-16 -3.176716490384e-2 3.343140934936e-17 3.149968027320e-16 2.855175547757e-15 8.864096067694e-17 3.149887269645e-2 2.572068063596e-16 -6.997381009974e-16 -2.683748669694e-15 8.280606842806e-17 3.149887269645e-2 1.072548020169e-16</array>
              </list>
              <list dictRef="molecularOrbital" id="molecularOrbital.6">
                <scalar dataType="xsd:double" dictRef="orbitalEnergy">1.851750896347e-1</scalar>
                <scalar dataType="xsd:string" dictRef="orbitalSymmetry">a</scalar>
                <scalar dataType="xsd:double" dictRef="orbitalOccupancy">0.000000000000e0</scalar>
                <array size="25" dataType="xsd:double" dictRef="aoVector">-5.669653263389e-2 8.034060814651e-2 1.077597853801e0 -1.790629989423e-15 -8.434289288308e-17 -1.850710879761e-1 -7.029802919124e-15 -4.407627624986e-17 -3.361861602796e-1 -2.580905796956e-2 -6.938672704098e-17 1.301861106719e-15 -4.144687932220e-2 2.425603235648e-17 -2.239156849449e-2 -5.726503389264e-2 -8.424289202828e-1 -1.397732288739e-2 -3.736744400985e-17 -1.287800254163e-2 -5.726503389263e-2 -8.424289202828e-1 1.397732288739e-2 3.655447773440e-17 -1.287800254163e-2</array>
              </list>
              <list dictRef="molecularOrbital" id="molecularOrbital.7">
                <scalar dataType="xsd:double" dictRef="orbitalEnergy">2.576736760039e-1</scalar>
                <scalar dataType="xsd:string" dictRef="orbitalSymmetry">a</scalar>
                <scalar dataType="xsd:double" dictRef="orbitalOccupancy">0.000000000000e0</scalar>
                <array size="25" dataType="xsd:double" dictRef="aoVector">1.284639090120e-15 2.289744447993e-15 -8.067630228132e-15 -2.800422888266e-1 1.199973995261e-15 -1.683248665842e-15 -6.711975306322e-1 1.101155222768e-15 3.760709573441e-15 2.648418973106e-15 4.901062056702e-17 3.818584186530e-2 2.014317658020e-15 -1.472872598154e-17 -1.362174982556e-15 -2.378986975369e-2 -1.465302293896e0 -2.157431878329e-2 -4.241313860945e-17 -1.815913397672e-2 2.378986975369e-2 1.465302293896e0 -2.157431878329e-2 1.483368132322e-16 1.815913397672e-2</array>
              </list>
              <list dictRef="molecularOrbital" id="molecularOrbital.8">
                <scalar dataType="xsd:double" dictRef="orbitalEnergy">7.969290457626e-1</scalar>
                <scalar dataType="xsd:string" dictRef="orbitalSymmetry">a</scalar>
                <scalar dataType="xsd:double" dictRef="orbitalOccupancy">0.000000000000e0</scalar>
                <array size="25" dataType="xsd:double" dictRef="aoVector">5.771010672364e-15 1.188070044194e-14 -3.900014495346e-14 2.640656929303e-1 -9.001820619077e-18 -6.554825440252e-15 4.822450714779e-1 -3.231961443729e-16 1.816346391158e-14 1.563018916548e-15 5.875646132871e-16 1.951333689263e-1 5.103299405937e-15 -9.946071078328e-17 1.549761418247e-15 9.460455006076e-1 -6.689503273801e-1 -7.697990283614e-2 3.985717431735e-16 -1.560691684749e-1 -9.460455006076e-1 6.689503273802e-1 -7.697990283616e-2 -3.532055450188e-16 1.560691684749e-1</array>
              </list>
              <list dictRef="molecularOrbital" id="molecularOrbital.9">
                <scalar dataType="xsd:double" dictRef="orbitalEnergy">8.647268249786e-1</scalar>
                <scalar dataType="xsd:string" dictRef="orbitalSymmetry">a</scalar>
                <scalar dataType="xsd:double" dictRef="orbitalOccupancy">0.000000000000e0</scalar>
                <array size="25" dataType="xsd:double" dictRef="aoVector">-6.168999662139e-2 -2.525301656598e-1 3.159125728461e-1 -2.643575088888e-15 1.081348336331e-16 3.310811196700e-1 1.490756538669e-14 3.591056924157e-17 -2.065360872722e-2 9.539563513305e-2 -4.765540168298e-16 9.415724870117e-16 -9.291451633100e-2 -2.901962988593e-17 3.418208003459e-3 7.762718096078e-1 -5.398625932584e-1 -3.058029429772e-1 -1.050394916606e-16 -6.123317810575e-2 7.762718096078e-1 -5.398625932584e-1 3.058029429772e-1 5.250110894294e-17 -6.123317810575e-2</array>
              </list>
              <list dictRef="molecularOrbital" id="molecularOrbital.10">
                <scalar dataType="xsd:double" dictRef="orbitalEnergy">1.158114513108e0</scalar>
                <scalar dataType="xsd:string" dictRef="orbitalSymmetry">a</scalar>
                <scalar dataType="xsd:double" dictRef="orbitalOccupancy">0.000000000000e0</scalar>
                <array size="25" dataType="xsd:double" dictRef="aoVector">-3.182328850750e-2 -1.495558302187e-1 -5.913604666612e-1 -1.461053762025e-14 -6.587418789745e-16 -7.450674780994e-1 3.206480613434e-14 1.101442359693e-15 1.282014657083e0 -4.435378152442e-2 -1.506355834824e-16 -5.471097369578e-15 -4.919704624651e-2 4.366941993494e-17 -6.267696709476e-2 5.566318109773e-1 8.649203335150e-2 9.686924508762e-2 2.048391719696e-16 2.370578528857e-1 5.566318109773e-1 8.649203335145e-2 -9.686924508761e-2 6.800937590023e-17 2.370578528857e-1</array>
              </list>
              <list dictRef="molecularOrbital" id="molecularOrbital.11">
                <scalar dataType="xsd:double" dictRef="orbitalEnergy">1.200030523754e0</scalar>
                <scalar dataType="xsd:string" dictRef="orbitalSymmetry">a</scalar>
                <scalar dataType="xsd:double" dictRef="orbitalOccupancy">0.000000000000e0</scalar>
                <array size="25" dataType="xsd:double" dictRef="aoVector">2.150612158569e-16 5.443759174586e-16 -1.209978807009e-16 4.684782029105e-15 -9.673748294459e-1 7.509732381223e-16 -1.132381383459e-14 1.034488556697e0 -1.494396291879e-15 1.599238707413e-16 -2.643622687613e-16 5.564606075564e-16 1.519979602307e-16 7.419058905803e-3 5.447116079251e-17 -2.996183257430e-15 -5.288902432155e-15 -2.177532536551e-15 -3.191817101797e-3 -1.307478673406e-15 1.781756207100e-15 5.437711351933e-15 -1.619022611489e-15 -3.191817101799e-3 1.414874150510e-15</array>
              </list>
              <list dictRef="molecularOrbital" id="molecularOrbital.12">
                <scalar dataType="xsd:double" dictRef="orbitalEnergy">1.252480602567e0</scalar>
                <scalar dataType="xsd:string" dictRef="orbitalSymmetry">a</scalar>
                <scalar dataType="xsd:double" dictRef="orbitalOccupancy">0.000000000000e0</scalar>
                <array size="25" dataType="xsd:double" dictRef="aoVector">3.257931046601e-15 9.359430989623e-15 -6.749950513375e-15 -7.297039962007e-1 -6.567979278213e-15 1.412569307650e-14 1.775939758334e0 6.952902138016e-15 -2.274060843987e-14 -1.986327569232e-15 -3.963266700097e-16 -8.305252478905e-2 2.804507915003e-15 -1.529977226365e-16 2.456217535824e-15 3.853371083662e-1 8.435986109705e-1 3.000993243642e-1 2.723115778076e-15 1.926092944614e-1 -3.853371083662e-1 -8.435986109705e-1 3.000993243642e-1 -2.075465218326e-15 -1.926092944614e-1</array>
              </list>
              <list dictRef="molecularOrbital" id="molecularOrbital.13">
                <scalar dataType="xsd:double" dictRef="orbitalEnergy">1.422443643526e0</scalar>
                <scalar dataType="xsd:string" dictRef="orbitalSymmetry">a</scalar>
                <scalar dataType="xsd:double" dictRef="orbitalOccupancy">0.000000000000e0</scalar>
                <array size="25" dataType="xsd:double" dictRef="aoVector">-2.823655339266e-1 -6.295055873379e-1 1.065791785137e0 -3.986489975493e-15 -3.511209079455e-16 -7.543847115039e-2 1.250233033994e-14 1.791207710570e-15 5.473894410723e-1 -1.807594036020e-1 2.097593527241e-15 1.805186485732e-15 -1.579072363753e-1 9.481910787653e-16 -1.607583039864e-2 2.195527042884e-1 -2.781038153296e-1 3.000307763183e-1 -5.258241763635e-15 -5.260330953746e-1 2.195527042884e-1 -2.781038153296e-1 -3.000307763183e-1 3.127912052356e-15 -5.260330953746e-1</array>
              </list>
              <list dictRef="molecularOrbital" id="molecularOrbital.14">
                <scalar dataType="xsd:double" dictRef="orbitalEnergy">1.479092229163e0</scalar>
                <scalar dataType="xsd:string" dictRef="orbitalSymmetry">a</scalar>
                <scalar dataType="xsd:double" dictRef="orbitalOccupancy">0.000000000000e0</scalar>
                <array size="25" dataType="xsd:double" dictRef="aoVector">-1.807307927608e-15 -4.027438452339e-15 6.863577392400e-15 2.095747099079e-15 6.799648281043e-16 -3.776885435090e-16 -8.083530541820e-15 -1.012012715741e-14 3.433500006675e-15 -1.176447680430e-15 -2.245362674829e-1 9.276835238933e-17 -1.008939086455e-15 -4.292404263536e-15 -5.602861306037e-17 -1.082411913009e-15 -5.313950742808e-15 1.103508520765e-15 6.866950829718e-1 -5.151779725460e-15 3.856775576312e-15 1.689814618687e-15 -2.887577912128e-15 -6.866950829718e-1 -1.808559346662e-15</array>
              </list>
              <list dictRef="molecularOrbital" id="molecularOrbital.15">
                <scalar dataType="xsd:double" dictRef="orbitalEnergy">1.676572211736e0</scalar>
                <scalar dataType="xsd:string" dictRef="orbitalSymmetry">a</scalar>
                <scalar dataType="xsd:double" dictRef="orbitalOccupancy">0.000000000000e0</scalar>
                <array size="25" dataType="xsd:double" dictRef="aoVector">-1.453089827367e-15 -2.969282403982e-15 6.622383951682e-15 2.891061216638e-16 -4.176934416078e-2 2.961263391864e-18 -5.550241127141e-16 -6.263484009564e-1 -7.648794099150e-16 -6.535233551772e-16 5.019780381944e-15 -1.441647648953e-16 -3.942398404061e-16 -2.769006150205e-1 -6.208736634962e-16 -9.494605330323e-16 -1.505085755571e-15 -4.393751321601e-16 7.693195579686e-1 -5.768104370283e-16 -7.452937881337e-16 -6.739675873476e-16 -5.777848930239e-16 7.693195579686e-1 -1.059505345023e-15</array>
              </list>
              <list dictRef="molecularOrbital" id="molecularOrbital.16">
                <scalar dataType="xsd:double" dictRef="orbitalEnergy">1.745675753164e0</scalar>
                <scalar dataType="xsd:string" dictRef="orbitalSymmetry">a</scalar>
                <scalar dataType="xsd:double" dictRef="orbitalOccupancy">0.000000000000e0</scalar>
                <array size="25" dataType="xsd:double" dictRef="aoVector">-6.685471906657e-1 -1.304226023736e0 3.230438829982e0 1.029745066458e-15 3.911359030633e-17 -6.487027926660e-3 -1.281063388928e-15 1.023980186359e-15 -1.099398126366e0 -2.742258535844e-1 3.436972742887e-16 7.313782417679e-15 -1.075685560626e-1 -1.887027009733e-16 -3.671946669413e-1 -8.395548585988e-1 -3.838019821197e-1 -3.293176074990e-1 -1.134751291735e-15 1.587837972975e-1 -8.395548585988e-1 -3.838019821197e-1 3.293176074990e-1 -1.401081070406e-15 1.587837972975e-1</array>
              </list>
              <list dictRef="molecularOrbital" id="molecularOrbital.17">
                <scalar dataType="xsd:double" dictRef="orbitalEnergy">1.946984338486e0</scalar>
                <scalar dataType="xsd:string" dictRef="orbitalSymmetry">a</scalar>
                <scalar dataType="xsd:double" dictRef="orbitalOccupancy">0.000000000000e0</scalar>
                <array size="25" dataType="xsd:double" dictRef="aoVector">-3.456772600162e-15 -7.283434691422e-15 -1.753694639275e-16 -9.280467216744e-4 -8.871296212955e-17 7.818154399843e-15 9.024695490799e-1 6.376733271736e-16 -6.041686616630e-15 -1.672340049492e-15 -6.007649932487e-16 5.296866924862e-2 -8.595823815905e-16 -9.099292409073e-16 -5.792589416120e-16 3.891416256965e-1 9.150702931129e-2 -4.823136523681e-1 1.944644307272e-16 6.932007570608e-1 -3.891416256965e-1 -9.150702931129e-2 -4.823136523681e-1 -1.526219840956e-15 -6.932007570608e-1</array>
              </list>
              <list dictRef="molecularOrbital" id="molecularOrbital.18">
                <scalar dataType="xsd:double" dictRef="orbitalEnergy">2.478425321249e0</scalar>
                <scalar dataType="xsd:string" dictRef="orbitalSymmetry">a</scalar>
                <scalar dataType="xsd:double" dictRef="orbitalOccupancy">0.000000000000e0</scalar>
                <array size="25" dataType="xsd:double" dictRef="aoVector">3.296588682689e-14 7.709546742352e-14 1.176786363285e-13 8.526023441615e-1 -2.055405186670e-16 -9.952567331792e-14 1.518133091217e-1 -2.969758598708e-16 -2.872750975656e-14 -6.777266306013e-15 -6.507867927249e-16 2.510024371667e-1 4.841078163666e-14 8.088016299378e-16 7.791355292475e-15 3.133797369638e-1 3.284701789380e-1 7.303207819978e-1 5.624434840203e-16 5.602257008487e-1 -3.133797369639e-1 -3.284701789381e-1 7.303207819980e-1 3.617284355580e-17 -5.602257008488e-1</array>
              </list>
              <list dictRef="molecularOrbital" id="molecularOrbital.19">
                <scalar dataType="xsd:double" dictRef="orbitalEnergy">2.492816551223e0</scalar>
                <scalar dataType="xsd:string" dictRef="orbitalSymmetry">a</scalar>
                <scalar dataType="xsd:double" dictRef="orbitalOccupancy">0.000000000000e0</scalar>
                <array size="25" dataType="xsd:double" dictRef="aoVector">2.235368195327e-1 5.232000165948e-1 8.641975085275e-1 -1.234239744891e-13 1.019362868603e-16 -7.043251745155e-1 -1.268313293950e-14 -2.683198926065e-17 -2.173900978488e-1 -5.157875565863e-2 2.150871927381e-15 -2.705274676825e-14 3.501734668231e-1 3.780385258615e-16 5.198937253499e-2 -5.507730592405e-1 -1.698627051691e-1 -7.778400893236e-1 5.391385206059e-16 -5.554501878502e-1 -5.507730592404e-1 -1.698627051690e-1 7.778400893233e-1 -3.826167892181e-16 -5.554501878501e-1</array>
              </list>
              <list dictRef="molecularOrbital" id="molecularOrbital.20">
                <scalar dataType="xsd:double" dictRef="orbitalEnergy">3.295141062687e0</scalar>
                <scalar dataType="xsd:string" dictRef="orbitalSymmetry">a</scalar>
                <scalar dataType="xsd:double" dictRef="orbitalOccupancy">0.000000000000e0</scalar>
                <array size="25" dataType="xsd:double" dictRef="aoVector">-6.000854397869e-16 -1.079758692684e-15 3.527740446068e-15 4.859662715811e-17 6.088798374560e-3 -7.949732540432e-18 2.578205551073e-15 -3.196745658956e-1 -2.572262703502e-15 -1.960280526036e-15 1.868422938490e-14 -2.452521966081e-15 -1.521768245886e-15 1.812062439890e0 2.918429230894e-15 1.361412632625e-16 1.908927658920e-16 -1.442663369705e-15 4.070271072792e-1 2.130965673590e-15 -3.328422129970e-15 -6.944515957713e-16 1.234609122178e-15 4.070271072792e-1 4.271693924651e-16</array>
              </list>
              <list dictRef="molecularOrbital" id="molecularOrbital.21">
                <scalar dataType="xsd:double" dictRef="orbitalEnergy">3.349263842439e0</scalar>
                <scalar dataType="xsd:string" dictRef="orbitalSymmetry">a</scalar>
                <scalar dataType="xsd:double" dictRef="orbitalOccupancy">0.000000000000e0</scalar>
                <array size="25" dataType="xsd:double" dictRef="aoVector">-9.359330879182e-17 -2.124407395113e-16 -1.879615258340e-15 2.190657729381e-16 -1.985417171105e-16 1.326727221318e-15 -3.616363285451e-16 4.043650689153e-15 -4.412143384987e-16 -3.811926889794e-16 1.854186569489e0 -4.087690752060e-16 -6.411681993142e-16 -1.890485796391e-14 8.101375519648e-16 4.036655368737e-16 5.099769404854e-16 9.636366363490e-16 3.787406270632e-1 1.461050164273e-15 1.094491625103e-15 -1.731852998731e-16 -6.453713392735e-16 -3.787406270632e-1 1.037153038663e-15</array>
              </list>
              <list dictRef="molecularOrbital" id="molecularOrbital.22">
                <scalar dataType="xsd:double" dictRef="orbitalEnergy">3.524476932042e0</scalar>
                <scalar dataType="xsd:string" dictRef="orbitalSymmetry">a</scalar>
                <scalar dataType="xsd:double" dictRef="orbitalOccupancy">0.000000000000e0</scalar>
                <array size="25" dataType="xsd:double" dictRef="aoVector">-7.950164176398e-2 -1.324469971295e-1 6.020971915853e-1 -1.184066015207e-15 -6.067466106158e-17 -2.911514787305e-2 -8.931198647353e-15 8.964179923217e-16 -5.563417073245e-1 -7.069170517888e-1 -1.439384617188e-15 1.018885711499e-14 -4.148129170721e-1 -5.293425332566e-15 1.077286920484e0 -3.238686155923e-1 -4.166160583835e-2 -3.607588648503e-1 -1.365861150051e-15 3.182577843705e-1 -3.238686155923e-1 -4.166160583834e-2 3.607588648503e-1 -7.404633017179e-16 3.182577843705e-1</array>
              </list>
              <list dictRef="molecularOrbital" id="molecularOrbital.23">
                <scalar dataType="xsd:double" dictRef="orbitalEnergy">3.873313463328e0</scalar>
                <scalar dataType="xsd:string" dictRef="orbitalSymmetry">a</scalar>
                <scalar dataType="xsd:double" dictRef="orbitalOccupancy">0.000000000000e0</scalar>
                <array size="25" dataType="xsd:double" dictRef="aoVector">-1.025597917400e-1 -4.862505619495e-2 2.347290882628e0 -1.248142895899e-14 2.037311498664e-17 -4.195969595933e-1 -1.945180218809e-14 6.606164793487e-17 -9.228061838028e-1 8.771608717731e-1 1.612469437835e-16 5.170307993710e-14 -1.128770520547e0 -2.589606460846e-16 5.935644929193e-2 -1.261979205239e0 -1.977472415170e-1 -6.163126851372e-1 -1.309058122583e-17 -4.988772069269e-1 -1.261979205239e0 -1.977472415170e-1 6.163126851371e-1 -9.683474485048e-17 -4.988772069269e-1</array>
              </list>
              <list dictRef="molecularOrbital" id="molecularOrbital.24">
                <scalar dataType="xsd:double" dictRef="orbitalEnergy">4.159798057658e0</scalar>
                <scalar dataType="xsd:string" dictRef="orbitalSymmetry">a</scalar>
                <scalar dataType="xsd:double" dictRef="orbitalOccupancy">0.000000000000e0</scalar>
                <array size="25" dataType="xsd:double" dictRef="aoVector">3.817125099508e-15 3.669359935480e-15 -6.820103828312e-14 -4.940144118128e-1 -6.889209392283e-17 1.149465663088e-14 -1.160030925089e0 -4.388958849826e-16 2.795517893664e-14 -1.526126535191e-14 2.917118279804e-16 2.304882425197e0 2.514051130760e-14 1.864743733610e-15 -6.017501846968e-15 -1.124415850057e0 -2.922051968409e-1 -6.156383151349e-1 5.351431909834e-16 -4.985258122789e-1 1.124415850057e0 2.922051968409e-1 -6.156383151349e-1 4.478123810483e-16 4.985258122790e-1</array>
              </list>
              <list dictRef="molecularOrbital" id="molecularOrbital.25">
                <scalar dataType="xsd:double" dictRef="orbitalEnergy">5.976730514666e0</scalar>
                <scalar dataType="xsd:string" dictRef="orbitalSymmetry">a</scalar>
                <scalar dataType="xsd:double" dictRef="orbitalOccupancy">0.000000000000e0</scalar>
                <array size="25" dataType="xsd:double" dictRef="aoVector">3.165847293899e-1 1.644438106081e0 1.426255173720e0 2.301572288195e-16 1.818157171865e-17 1.954811582005e-1 -8.042218822020e-16 7.334069278962e-18 3.393074353907e-2 -1.605479113268e0 -2.332996650590e-17 -3.811635468422e-16 -1.357242480185e0 2.011137552636e-19 -1.488553466983e0 2.712893500879e-1 -1.876135736774e-1 2.237771275108e-1 -6.049222251591e-21 1.906861457550e-1 2.712893500879e-1 -1.876135736774e-1 -2.237771275108e-1 3.750473541260e-18 1.906861457550e-1</array>
              </list>
            </list>
            <!--scf status ok-->
            <!--closing module scf-->
          </module>
          <property dictRef="nwchem:cpuTime">
            <scalar dataType="xsd:double" units="unit:none">4.309340000000e-1</scalar>
          </property>
          <property dictRef="nwchem:wallTime">
            <scalar dataType="xsd:double" units="unit:none">4.317340000000e-1</scalar>
          </property>
          <property dictRef="nwchem:totalEnergy">
            <scalar dataType="xsd:double" units="unit:none">-7.602738912424e1</scalar>
          </property>
          <!--task_energy status ok-->
          <!--closing module task_energy-->
        </module>
        <list dictRef="compchem:basisSet" id="aoBasis">
          <list dictRef="compchem:basisSetContractions" id="basisSetContractions.1">
            <scalar dataType="xsd:string" dictRef="compchem:atomType">o</scalar>
            <scalar dataType="xsd:string" dictRef="compchem:elementType">O</scalar>
            <scalar dataType="xsd:string" dictRef="compchem:basisSetType">orbitalBasis</scalar>
            <scalar dataType="xsd:string" dictRef="compchem:basisSetTitle">cc-pvdz</scalar>
            <scalar dataType="xsd:string" dictRef="compchem:basisSetHarmonicType">cartesian</scalar>
            <list dictRef="compchem:basisSetContraction" id="basisSetContraction.1">
              <scalar dataType="xsd:string" dictRef="compchem:basisSetShell">s</scalar>
              <array size="8" dataType="xsd:double" dictRef="compchem:basisSetExponent">1.172000000000e4 1.759000000000e3 4.008000000000e2 1.137000000000e2 3.703000000000e1 1.327000000000e1 5.025000000000e0 1.013000000000e0</array>
              <array size="8" dataType="xsd:double" dictRef="compchem:basisSetCoefficient">7.100000000000e-4 5.470000000000e-3 2.783700000000e-2 1.048000000000e-1 2.830620000000e-1 4.487190000000e-1 2.709520000000e-1 1.545800000000e-2</array>
            </list>
            <list dictRef="compchem:basisSetContraction" id="basisSetContraction.2">
              <scalar dataType="xsd:string" dictRef="compchem:basisSetShell">s</scalar>
              <array size="8" dataType="xsd:double" dictRef="compchem:basisSetExponent">1.172000000000e4 1.759000000000e3 4.008000000000e2 1.137000000000e2 3.703000000000e1 1.327000000000e1 5.025000000000e0 1.013000000000e0</array>
              <array size="8" dataType="xsd:double" dictRef="compchem:basisSetCoefficient">-1.600000000000e-4 -1.263000000000e-3 -6.267000000000e-3 -2.571600000000e-2 -7.092400000000e-2 -1.654110000000e-1 -1.169550000000e-1 5.573680000000e-1</array>
            </list>
            <list dictRef="compchem:basisSetContraction" id="basisSetContraction.3">
              <scalar dataType="xsd:string" dictRef="compchem:basisSetShell">s</scalar>
              <array size="1" dataType="xsd:double" dictRef="compchem:basisSetExponent">3.023000000000e-1</array>
              <array size="1" dataType="xsd:double" dictRef="compchem:basisSetCoefficient">1.000000000000e0</array>
            </list>
            <list dictRef="compchem:basisSetContraction" id="basisSetContraction.4">
              <scalar dataType="xsd:string" dictRef="compchem:basisSetShell">p</scalar>
              <array size="3" dataType="xsd:double" dictRef="compchem:basisSetExponent">1.770000000000e1 3.854000000000e0 1.046000000000e0</array>
              <array size="3" dataType="xsd:double" dictRef="compchem:basisSetCoefficient">4.301800000000e-2 2.289130000000e-1 5.087280000000e-1</array>
            </list>
            <list dictRef="compchem:basisSetContraction" id="basisSetContraction.5">
              <scalar dataType="xsd:string" dictRef="compchem:basisSetShell">p</scalar>
              <array size="1" dataType="xsd:double" dictRef="compchem:basisSetExponent">2.753000000000e-1</array>
              <array size="1" dataType="xsd:double" dictRef="compchem:basisSetCoefficient">1.000000000000e0</array>
            </list>
            <list dictRef="compchem:basisSetContraction" id="basisSetContraction.6">
              <scalar dataType="xsd:string" dictRef="compchem:basisSetShell">d</scalar>
              <array size="1" dataType="xsd:double" dictRef="compchem:basisSetExponent">1.185000000000e0</array>
              <array size="1" dataType="xsd:double" dictRef="compchem:basisSetCoefficient">1.000000000000e0</array>
            </list>
          </list>
          <list dictRef="compchem:basisSetContractions" id="basisSetContractions.2">
            <scalar dataType="xsd:string" dictRef="compchem:atomType">h</scalar>
            <scalar dataType="xsd:string" dictRef="compchem:elementType">H</scalar>
            <scalar dataType="xsd:string" dictRef="compchem:basisSetType">orbitalBasis</scalar>
            <scalar dataType="xsd:string" dictRef="compchem:basisSetTitle">cc-pvdz</scalar>
            <scalar dataType="xsd:string" dictRef="compchem:basisSetHarmonicType">cartesian</scalar>
            <list dictRef="compchem:basisSetContraction" id="basisSetContraction.7">
              <scalar dataType="xsd:string" dictRef="compchem:basisSetShell">s</scalar>
              <array size="3" dataType="xsd:double" dictRef="compchem:basisSetExponent">1.301000000000e1 1.962000000000e0 4.446000000000e-1</array>
              <array size="3" dataType="xsd:double" dictRef="compchem:basisSetCoefficient">1.968500000000e-2 1.379770000000e-1 4.781480000000e-1</array>
            </list>
            <list dictRef="compchem:basisSetContraction" id="basisSetContraction.8">
              <scalar dataType="xsd:string" dictRef="compchem:basisSetShell">s</scalar>
              <array size="1" dataType="xsd:double" dictRef="compchem:basisSetExponent">1.220000000000e-1</array>
              <array size="1" dataType="xsd:double" dictRef="compchem:basisSetCoefficient">1.000000000000e0</array>
            </list>
            <list dictRef="compchem:basisSetContraction" id="basisSetContraction.9">
              <scalar dataType="xsd:string" dictRef="compchem:basisSetShell">p</scalar>
              <array size="1" dataType="xsd:double" dictRef="compchem:basisSetExponent">7.270000000000e-1</array>
              <array size="1" dataType="xsd:double" dictRef="compchem:basisSetCoefficient">1.000000000000e0</array>
            </list>
          </list>
        </list>
        <list dictRef="compchem:basisSet" id="aoBasis">
          <list dictRef="compchem:basisSetContractions" id="basisSetContractions.1">
            <scalar dataType="xsd:string" dictRef="compchem:atomType">o</scalar>
            <scalar dataType="xsd:string" dictRef="compchem:elementType">O</scalar>
            <scalar dataType="xsd:string" dictRef="compchem:basisSetType">orbitalBasis</scalar>
            <scalar dataType="xsd:string" dictRef="compchem:basisSetTitle">cc-pvdz</scalar>
            <scalar dataType="xsd:string" dictRef="compchem:basisSetHarmonicType">cartesian</scalar>
            <list dictRef="compchem:basisSetContraction" id="basisSetContraction.1">
              <scalar dataType="xsd:string" dictRef="compchem:basisSetShell">s</scalar>
              <array size="8" dataType="xsd:double" dictRef="compchem:basisSetExponent">1.172000000000e4 1.759000000000e3 4.008000000000e2 1.137000000000e2 3.703000000000e1 1.327000000000e1 5.025000000000e0 1.013000000000e0</array>
              <array size="8" dataType="xsd:double" dictRef="compchem:basisSetCoefficient">7.100000000000e-4 5.470000000000e-3 2.783700000000e-2 1.048000000000e-1 2.830620000000e-1 4.487190000000e-1 2.709520000000e-1 1.545800000000e-2</array>
            </list>
            <list dictRef="compchem:basisSetContraction" id="basisSetContraction.2">
              <scalar dataType="xsd:string" dictRef="compchem:basisSetShell">s</scalar>
              <array size="8" dataType="xsd:double" dictRef="compchem:basisSetExponent">1.172000000000e4 1.759000000000e3 4.008000000000e2 1.137000000000e2 3.703000000000e1 1.327000000000e1 5.025000000000e0 1.013000000000e0</array>
              <array size="8" dataType="xsd:double" dictRef="compchem:basisSetCoefficient">-1.600000000000e-4 -1.263000000000e-3 -6.267000000000e-3 -2.571600000000e-2 -7.092400000000e-2 -1.654110000000e-1 -1.169550000000e-1 5.573680000000e-1</array>
            </list>
            <list dictRef="compchem:basisSetContraction" id="basisSetContraction.3">
              <scalar dataType="xsd:string" dictRef="compchem:basisSetShell">s</scalar>
              <array size="1" dataType="xsd:double" dictRef="compchem:basisSetExponent">3.023000000000e-1</array>
              <array size="1" dataType="xsd:double" dictRef="compchem:basisSetCoefficient">1.000000000000e0</array>
            </list>
            <list dictRef="compchem:basisSetContraction" id="basisSetContraction.4">
              <scalar dataType="xsd:string" dictRef="compchem:basisSetShell">p</scalar>
              <array size="3" dataType="xsd:double" dictRef="compchem:basisSetExponent">1.770000000000e1 3.854000000000e0 1.046000000000e0</array>
              <array size="3" dataType="xsd:double" dictRef="compchem:basisSetCoefficient">4.301800000000e-2 2.289130000000e-1 5.087280000000e-1</array>
            </list>
            <list dictRef="compchem:basisSetContraction" id="basisSetContraction.5">
              <scalar dataType="xsd:string" dictRef="compchem:basisSetShell">p</scalar>
              <array size="1" dataType="xsd:double" dictRef="compchem:basisSetExponent">2.753000000000e-1</array>
              <array size="1" dataType="xsd:double" dictRef="compchem:basisSetCoefficient">1.000000000000e0</array>
            </list>
            <list dictRef="compchem:basisSetContraction" id="basisSetContraction.6">
              <scalar dataType="xsd:string" dictRef="compchem:basisSetShell">d</scalar>
              <array size="1" dataType="xsd:double" dictRef="compchem:basisSetExponent">1.185000000000e0</array>
              <array size="1" dataType="xsd:double" dictRef="compchem:basisSetCoefficient">1.000000000000e0</array>
            </list>
          </list>
          <list dictRef="compchem:basisSetContractions" id="basisSetContractions.2">
            <scalar dataType="xsd:string" dictRef="compchem:atomType">h</scalar>
            <scalar dataType="xsd:string" dictRef="compchem:elementType">H</scalar>
            <scalar dataType="xsd:string" dictRef="compchem:basisSetType">orbitalBasis</scalar>
            <scalar dataType="xsd:string" dictRef="compchem:basisSetTitle">cc-pvdz</scalar>
            <scalar dataType="xsd:string" dictRef="compchem:basisSetHarmonicType">cartesian</scalar>
            <list dictRef="compchem:basisSetContraction" id="basisSetContraction.7">
              <scalar dataType="xsd:string" dictRef="compchem:basisSetShell">s</scalar>
              <array size="3" dataType="xsd:double" dictRef="compchem:basisSetExponent">1.301000000000e1 1.962000000000e0 4.446000000000e-1</array>
              <array size="3" dataType="xsd:double" dictRef="compchem:basisSetCoefficient">1.968500000000e-2 1.379770000000e-1 4.781480000000e-1</array>
            </list>
            <list dictRef="compchem:basisSetContraction" id="basisSetContraction.8">
              <scalar dataType="xsd:string" dictRef="compchem:basisSetShell">s</scalar>
              <array size="1" dataType="xsd:double" dictRef="compchem:basisSetExponent">1.220000000000e-1</array>
              <array size="1" dataType="xsd:double" dictRef="compchem:basisSetCoefficient">1.000000000000e0</array>
            </list>
            <list dictRef="compchem:basisSetContraction" id="basisSetContraction.9">
              <scalar dataType="xsd:string" dictRef="compchem:basisSetShell">p</scalar>
              <array size="1" dataType="xsd:double" dictRef="compchem:basisSetExponent">7.270000000000e-1</array>
              <array size="1" dataType="xsd:double" dictRef="compchem:basisSetCoefficient">1.000000000000e0</array>
            </list>
          </list>
        </list>
        <property dictRef="nwchem:cpuTime">
          <scalar dataType="xsd:double" units="unit:none">2.335645000000e0</scalar>
        </property>
        <property dictRef="nwchem:wallTime">
          <scalar dataType="xsd:double" units="unit:none">2.343300000000e0</scalar>
        </property>
        <!--task_hessian status ok-->
        <!--closing module task_hessian-->
      </module>
      <property dictRef="nwchem:frequencies">
        <array size="9" dataType="xsd:double" units="unit:none">-6.227092650390e-1 -5.720673281545e-3 6.176970432709e-1 1.419086522226e1 1.426389029740e1 1.451594434458e1 1.775050225797e3 4.111903391856e3 4.208706226050e3</array>
      </property>
      <property dictRef="nwchem:normal_modes">
        <matrix rows="9" columns="9" dataType="xsd:double" units="unit:none">1.665807085125e-1 0.000000000000e0 -1.663834620122e-1 1.689597146271e-1 0.000000000000e0 -1.694552742183e-1 1.689590818024e-1 0.000000000000e0 -1.633123476549e-1 0.000000000000e0 2.356331560920e-1 0.000000000000e0 0.000000000000e0 2.356331149257e-1 0.000000000000e0 0.000000000000e0 2.356331146994e-1 0.000000000000e0 -1.663359026439e-1 0.000000000000e0 -1.668501513850e-1 -1.667739491102e-1 0.000000000000e0 -1.662843032674e-1 -1.667743211643e-1 0.000000000000e0 -1.674161818704e-1 0.000000000000e0 -8.364750378728e-2 0.000000000000e0 0.000000000000e0 6.637732450250e-1 0.000000000000e0 0.000000000000e0 6.637732329733e-1 0.000000000000e0 5.037729888609e-2 0.000000000000e0 -7.322788355081e-4 -3.902346774442e-1 0.000000000000e0 5.682062047993e-1 -3.902349510668e-1 0.000000000000e0 -5.696706674042e-1 0.000000000000e0 -6.777749583411e-10 0.000000000000e0 0.000000000000e0 -7.043563512561e-1 0.000000000000e0 0.000000000000e0 7.043563626891e-1 
0.000000000000e0 8.249850198345e-8 0.000000000000e0 -6.743740034183e-2 -4.167205074449e-1 0.000000000000e0 5.351387127613e-1 4.167203569410e-1 0.000000000000e0 5.351388243649e-1 1.524930271823e-8 0.000000000000e0 4.948858953554e-2 -5.678575406042e-1 0.000000000000e0 -3.927101315895e-1 5.678571401152e-1 0.000000000000e0 -3.927101733141e-1 -6.756664813205e-2 0.000000000000e0 7.571119401187e-9 5.361655982255e-1 0.000000000000e0 4.152315200230e-1 5.361660239041e-1 0.000000000000e0 -4.152314336596e-1</matrix>
      </property>
      <property dictRef="nwchem:intensities">
        <matrix rows="3" columns="3" dataType="xsd:double" units="unit:none">3.058964708741e-6 9.212262034349e-16 1.038344538720e-7 3.020148702675e-1 1.049572633381e-1 2.210457380569e-17 8.121275431030e-2 2.158093662317e-2 6.097153033943e-2</matrix>
      </property>
      <property dictRef="nwchem:zero_point_energy">
        <scalar dataType="xsd:double" units="unit:none">1.443679883974e1</scalar>
      </property>
      <property dictRef="nwchem:projected_frequencies">
        <array size="9" dataType="xsd:double" units="unit:none">-1.309334373479e-5 0.000000000000e0 0.000000000000e0 0.000000000000e0 1.819218825232e-5 3.810327596402e-5 1.775051822055e3 4.111902702767e3 4.208708943174e3</array>
      </property>
      <property dictRef="nwchem:projected_normal_modes">
        <matrix rows="9" columns="9" dataType="xsd:double" units="unit:none">2.357519961510e-1 0.000000000000e0 -2.189363373292e-6 2.346838897949e-1 0.000000000000e0 1.376999375935e-3 2.346838897949e-1 0.000000000000e0 -1.381378102682e-3 0.000000000000e0 2.500397751153e-1 0.000000000000e0 0.000000000000e0 0.000000000000e0 0.000000000000e0 0.000000000000e0 0.000000000000e0 0.000000000000e0 0.000000000000e0 0.000000000000e0 0.000000000000e0 0.000000000000e0 9.961103127744e-1 0.000000000000e0 0.000000000000e0 0.000000000000e0 0.000000000000e0 0.000000000000e0 0.000000000000e0 0.000000000000e0 0.000000000000e0 0.000000000000e0 0.000000000000e0 0.000000000000e0 9.961103127744e-1 0.000000000000e0 -1.768205484722e-2 0.000000000000e0 -2.195844389622e-1 1.421466256809e-1 0.000000000000e0 -4.259626850416e-1 1.421466256809e-1 0.000000000000e0 -1.320619288272e-2 4.541998019394e-2 0.000000000000e0 -8.547313164744e-2 -3.651872846729e-1 0.000000000000e0 4.447221178578e-1 -3.651872846729e-1 0.000000000000e0 
-6.156683811526e-1 4.293874551622e-9 0.000000000000e0 -6.743725738106e-2 -4.167203927176e-1 0.000000000000e0 5.351389424096e-1 4.167203245707e-1 0.000000000000e0 5.351389951856e-1 4.334876284758e-8 0.000000000000e0 4.948861873111e-2 -5.678577383214e-1 0.000000000000e0 -3.927103116104e-1 5.678570503453e-1 0.000000000000e0 -3.927097788104e-1 -6.756667659521e-2 0.000000000000e0 2.746477056995e-8 5.361655661535e-1 0.000000000000e0 4.152310337632e-1 5.361663477595e-1 0.000000000000e0 -4.152314696489e-1</matrix>
      </property>
      <property dictRef="nwchem:projected_intensities">
        <matrix rows="3" columns="3" dataType="xsd:double" units="unit:none">6.167779495502e-7 3.379996364658e-2 1.341074533104e-1 1.341074533104e-1 1.381049581953e-2 9.114925022899e-2 8.121276515495e-2 2.158092577855e-2 6.097159365023e-2</matrix>
      </property>
      <property dictRef="nwchem:cpuTime">
        <scalar dataType="xsd:double" units="unit:none">2.337645000000e0</scalar>
      </property>
      <property dictRef="nwchem:wallTime">
        <scalar dataType="xsd:double" units="unit:none">1.872919000000e0</scalar>
      </property>
      <!--task_frequencies status ok-->
      <!--closing module task_frequencies-->
    </module>
    <property dictRef="nwchem:singleTaskCpuTime">
      <scalar dataType="xsd:double" units="unit:none">2.337645000000e0</scalar>
    </property>
    <property dictRef="nwchem:singleTaskWallTime">
      <scalar dataType="xsd:double" units="unit:none">2.347116000000e0</scalar>
    </property>
    <module title="task_property" dictRef="nwchem:task_property">
      <module title="task_energy" dictRef="nwchem:task_energy">
        <molecule id="geometry">
          <atomArray>
            <atom elementType="O" x3="0.000000000000e0" y3="0.000000000000e0" z3="7.716532593325e-2" id="o.1"/>
            <atom elementType="H" x3="-7.482884534177e-1" y3="0.000000000000e0" z3="-5.023432145073e-1" id="h.2"/>
            <atom elementType="H" x3="7.482884534177e-1" y3="0.000000000000e0" z3="-5.023432145073e-1" id="h.3"/>
          </atomArray>
        </molecule>
        <module title="scf" dictRef="nwchem:scf">
          <list dictRef="compchem:basisSet" id="aoBasis">
            <list dictRef="compchem:basisSetContractions" id="basisSetContractions.1">
              <scalar dataType="xsd:string" dictRef="compchem:atomType">o</scalar>
              <scalar dataType="xsd:string" dictRef="compchem:elementType">O</scalar>
              <scalar dataType="xsd:string" dictRef="compchem:basisSetType">orbitalBasis</scalar>
              <scalar dataType="xsd:string" dictRef="compchem:basisSetTitle">cc-pvdz</scalar>
              <scalar dataType="xsd:string" dictRef="compchem:basisSetHarmonicType">cartesian</scalar>
              <list dictRef="compchem:basisSetContraction" id="basisSetContraction.1">
                <scalar dataType="xsd:string" dictRef="compchem:basisSetShell">s</scalar>
                <array size="8" dataType="xsd:double" dictRef="compchem:basisSetExponent">1.172000000000e4 1.759000000000e3 4.008000000000e2 1.137000000000e2 3.703000000000e1 1.327000000000e1 5.025000000000e0 1.013000000000e0</array>
                <array size="8" dataType="xsd:double" dictRef="compchem:basisSetCoefficient">7.100000000000e-4 5.470000000000e-3 2.783700000000e-2 1.048000000000e-1 2.830620000000e-1 4.487190000000e-1 2.709520000000e-1 1.545800000000e-2</array>
              </list>
              <list dictRef="compchem:basisSetContraction" id="basisSetContraction.2">
                <scalar dataType="xsd:string" dictRef="compchem:basisSetShell">s</scalar>
                <array size="8" dataType="xsd:double" dictRef="compchem:basisSetExponent">1.172000000000e4 1.759000000000e3 4.008000000000e2 1.137000000000e2 3.703000000000e1 1.327000000000e1 5.025000000000e0 1.013000000000e0</array>
                <array size="8" dataType="xsd:double" dictRef="compchem:basisSetCoefficient">-1.600000000000e-4 -1.263000000000e-3 -6.267000000000e-3 -2.571600000000e-2 -7.092400000000e-2 -1.654110000000e-1 -1.169550000000e-1 5.573680000000e-1</array>
              </list>
              <list dictRef="compchem:basisSetContraction" id="basisSetContraction.3">
                <scalar dataType="xsd:string" dictRef="compchem:basisSetShell">s</scalar>
                <array size="1" dataType="xsd:double" dictRef="compchem:basisSetExponent">3.023000000000e-1</array>
                <array size="1" dataType="xsd:double" dictRef="compchem:basisSetCoefficient">1.000000000000e0</array>
              </list>
              <list dictRef="compchem:basisSetContraction" id="basisSetContraction.4">
                <scalar dataType="xsd:string" dictRef="compchem:basisSetShell">p</scalar>
                <array size="3" dataType="xsd:double" dictRef="compchem:basisSetExponent">1.770000000000e1 3.854000000000e0 1.046000000000e0</array>
                <array size="3" dataType="xsd:double" dictRef="compchem:basisSetCoefficient">4.301800000000e-2 2.289130000000e-1 5.087280000000e-1</array>
              </list>
              <list dictRef="compchem:basisSetContraction" id="basisSetContraction.5">
                <scalar dataType="xsd:string" dictRef="compchem:basisSetShell">p</scalar>
                <array size="1" dataType="xsd:double" dictRef="compchem:basisSetExponent">2.753000000000e-1</array>
                <array size="1" dataType="xsd:double" dictRef="compchem:basisSetCoefficient">1.000000000000e0</array>
              </list>
              <list dictRef="compchem:basisSetContraction" id="basisSetContraction.6">
                <scalar dataType="xsd:string" dictRef="compchem:basisSetShell">d</scalar>
                <array size="1" dataType="xsd:double" dictRef="compchem:basisSetExponent">1.185000000000e0</array>
                <array size="1" dataType="xsd:double" dictRef="compchem:basisSetCoefficient">1.000000000000e0</array>
              </list>
            </list>
            <list dictRef="compchem:basisSetContractions" id="basisSetContractions.2">
              <scalar dataType="xsd:string" dictRef="compchem:atomType">h</scalar>
              <scalar dataType="xsd:string" dictRef="compchem:elementType">H</scalar>
              <scalar dataType="xsd:string" dictRef="compchem:basisSetType">orbitalBasis</scalar>
              <scalar dataType="xsd:string" dictRef="compchem:basisSetTitle">cc-pvdz</scalar>
              <scalar dataType="xsd:string" dictRef="compchem:basisSetHarmonicType">cartesian</scalar>
              <list dictRef="compchem:basisSetContraction" id="basisSetContraction.7">
                <scalar dataType="xsd:string" dictRef="compchem:basisSetShell">s</scalar>
                <array size="3" dataType="xsd:double" dictRef="compchem:basisSetExponent">1.301000000000e1 1.962000000000e0 4.446000000000e-1</array>
                <array size="3" dataType="xsd:double" dictRef="compchem:basisSetCoefficient">1.968500000000e-2 1.379770000000e-1 4.781480000000e-1</array>
              </list>
              <list dictRef="compchem:basisSetContraction" id="basisSetContraction.8">
                <scalar dataType="xsd:string" dictRef="compchem:basisSetShell">s</scalar>
                <array size="1" dataType="xsd:double" dictRef="compchem:basisSetExponent">1.220000000000e-1</array>
                <array size="1" dataType="xsd:double" dictRef="compchem:basisSetCoefficient">1.000000000000e0</array>
              </list>
              <list dictRef="compchem:basisSetContraction" id="basisSetContraction.9">
                <scalar dataType="xsd:string" dictRef="compchem:basisSetShell">p</scalar>
                <array size="1" dataType="xsd:double" dictRef="compchem:basisSetExponent">7.270000000000e-1</array>
                <array size="1" dataType="xsd:double" dictRef="compchem:basisSetCoefficient">1.000000000000e0</array>
              </list>
            </list>
          </list>
          <!--scf status ok-->
          <!--closing module scf-->
        </module>
        <property dictRef="nwchem:cpuTime">
          <scalar dataType="xsd:double" units="unit:none">2.000000000000e-3</scalar>
        </property>
        <property dictRef="nwchem:wallTime">
          <scalar dataType="xsd:double" units="unit:none">3.376000000000e-3</scalar>
        </property>
        <property dictRef="nwchem:totalEnergy">
          <scalar dataType="xsd:double" units="unit:none">-7.602738912424e1</scalar>
        </property>
        <!--task_energy status ok-->
        <!--closing module task_energy-->
      </module>
      <list dictRef="compchem:basisSet" id="aoBasis">
        <list dictRef="compchem:basisSetContractions" id="basisSetContractions.1">
          <scalar dataType="xsd:string" dictRef="compchem:atomType">o</scalar>
          <scalar dataType="xsd:string" dictRef="compchem:elementType">O</scalar>
          <scalar dataType="xsd:string" dictRef="compchem:basisSetType">orbitalBasis</scalar>
          <scalar dataType="xsd:string" dictRef="compchem:basisSetTitle">cc-pvdz</scalar>
          <scalar dataType="xsd:string" dictRef="compchem:basisSetHarmonicType">cartesian</scalar>
          <list dictRef="compchem:basisSetContraction" id="basisSetContraction.1">
            <scalar dataType="xsd:string" dictRef="compchem:basisSetShell">s</scalar>
            <array size="8" dataType="xsd:double" dictRef="compchem:basisSetExponent">1.172000000000e4 1.759000000000e3 4.008000000000e2 1.137000000000e2 3.703000000000e1 1.327000000000e1 5.025000000000e0 1.013000000000e0</array>
            <array size="8" dataType="xsd:double" dictRef="compchem:basisSetCoefficient">7.100000000000e-4 5.470000000000e-3 2.783700000000e-2 1.048000000000e-1 2.830620000000e-1 4.487190000000e-1 2.709520000000e-1 1.545800000000e-2</array>
          </list>
          <list dictRef="compchem:basisSetContraction" id="basisSetContraction.2">
            <scalar dataType="xsd:string" dictRef="compchem:basisSetShell">s</scalar>
            <array size="8" dataType="xsd:double" dictRef="compchem:basisSetExponent">1.172000000000e4 1.759000000000e3 4.008000000000e2 1.137000000000e2 3.703000000000e1 1.327000000000e1 5.025000000000e0 1.013000000000e0</array>
            <array size="8" dataType="xsd:double" dictRef="compchem:basisSetCoefficient">-1.600000000000e-4 -1.263000000000e-3 -6.267000000000e-3 -2.571600000000e-2 -7.092400000000e-2 -1.654110000000e-1 -1.169550000000e-1 5.573680000000e-1</array>
          </list>
          <list dictRef="compchem:basisSetContraction" id="basisSetContraction.3">
            <scalar dataType="xsd:string" dictRef="compchem:basisSetShell">s</scalar>
            <array size="1" dataType="xsd:double" dictRef="compchem:basisSetExponent">3.023000000000e-1</array>
            <array size="1" dataType="xsd:double" dictRef="compchem:basisSetCoefficient">1.000000000000e0</array>
          </list>
          <list dictRef="compchem:basisSetContraction" id="basisSetContraction.4">
            <scalar dataType="xsd:string" dictRef="compchem:basisSetShell">p</scalar>
            <array size="3" dataType="xsd:double" dictRef="compchem:basisSetExponent">1.770000000000e1 3.854000000000e0 1.046000000000e0</array>
            <array size="3" dataType="xsd:double" dictRef="compchem:basisSetCoefficient">4.301800000000e-2 2.289130000000e-1 5.087280000000e-1</array>
          </list>
          <list dictRef="compchem:basisSetContraction" id="basisSetContraction.5">
            <scalar dataType="xsd:string" dictRef="compchem:basisSetShell">p</scalar>
            <array size="1" dataType="xsd:double" dictRef="compchem:basisSetExponent">2.753000000000e-1</array>
            <array size="1" dataType="xsd:double" dictRef="compchem:basisSetCoefficient">1.000000000000e0</array>
          </list>
          <list dictRef="compchem:basisSetContraction" id="basisSetContraction.6">
            <scalar dataType="xsd:string" dictRef="compchem:basisSetShell">d</scalar>
            <array size="1" dataType="xsd:double" dictRef="compchem:basisSetExponent">1.185000000000e0</array>
            <array size="1" dataType="xsd:double" dictRef="compchem:basisSetCoefficient">1.000000000000e0</array>
          </list>
        </list>
        <list dictRef="compchem:basisSetContractions" id="basisSetContractions.2">
          <scalar dataType="xsd:string" dictRef="compchem:atomType">h</scalar>
          <scalar dataType="xsd:string" dictRef="compchem:elementType">H</scalar>
          <scalar dataType="xsd:string" dictRef="compchem:basisSetType">orbitalBasis</scalar>
          <scalar dataType="xsd:string" dictRef="compchem:basisSetTitle">cc-pvdz</scalar>
          <scalar dataType="xsd:string" dictRef="compchem:basisSetHarmonicType">cartesian</scalar>
          <list dictRef="compchem:basisSetContraction" id="basisSetContraction.7">
            <scalar dataType="xsd:string" dictRef="compchem:basisSetShell">s</scalar>
            <array size="3" dataType="xsd:double" dictRef="compchem:basisSetExponent">1.301000000000e1 1.962000000000e0 4.446000000000e-1</array>
            <array size="3" dataType="xsd:double" dictRef="compchem:basisSetCoefficient">1.968500000000e-2 1.379770000000e-1 4.781480000000e-1</array>
          </list>
          <list dictRef="compchem:basisSetContraction" id="basisSetContraction.8">
            <scalar dataType="xsd:string" dictRef="compchem:basisSetShell">s</scalar>
            <array size="1" dataType="xsd:double" dictRef="compchem:basisSetExponent">1.220000000000e-1</array>
            <array size="1" dataType="xsd:double" dictRef="compchem:basisSetCoefficient">1.000000000000e0</array>
          </list>
          <list dictRef="compchem:basisSetContraction" id="basisSetContraction.9">
            <scalar dataType="xsd:string" dictRef="compchem:basisSetShell">p</scalar>
            <array size="1" dataType="xsd:double" dictRef="compchem:basisSetExponent">7.270000000000e-1</array>
            <array size="1" dataType="xsd:double" dictRef="compchem:basisSetCoefficient">1.000000000000e0</array>
          </list>
        </list>
      </list>
      <property dictRef="nwchem:electrostaticPotential" ref="o.1">
        <scalar dataType="xsd:double" units="unit:none">-2.233905496507e1</scalar>
      </property>
      <property dictRef="nwchem:Diamagnetic_shield" ref="o.1">
        <scalar dataType="xsd:double" units="unit:none">2.345729215422e1</scalar>
      </property>
      <property dictRef="nwchem:electrostaticPotential" ref="h.2">
        <scalar dataType="xsd:double" units="unit:none">-1.004544979945e0</scalar>
      </property>
      <property dictRef="nwchem:Diamagnetic_shield" ref="h.2">
        <scalar dataType="xsd:double" units="unit:none">5.831085487533e0</scalar>
      </property>
      <property dictRef="nwchem:electrostaticPotential" ref="h.3">
        <scalar dataType="xsd:double" units="unit:none">-1.004544979945e0</scalar>
      </property>
      <property dictRef="nwchem:Diamagnetic_shield" ref="h.3">
        <scalar dataType="xsd:double" units="unit:none">5.831085487533e0</scalar>
      </property>
      <property dictRef="nwchem:electricFieldX" ref="o.1">
        <scalar dataType="xsd:double" units="unit:none">-1.387778780781e-16</scalar>
      </property>
      <property dictRef="nwchem:electricFieldY" ref="o.1">
        <scalar dataType="xsd:double" units="unit:none">3.485236767129e-16</scalar>
      </property>
      <property dictRef="nwchem:electricFieldZ" ref="o.1">
        <scalar dataType="xsd:double" units="unit:none">1.014979379747e-1</scalar>
      </property>
      <property dictRef="nwchem:electricField" ref="o.1">
        <scalar dataType="xsd:double" units="unit:none">1.014979379747e-1</scalar>
      </property>
      <property dictRef="nwchem:electricFieldX" ref="h.2">
        <scalar dataType="xsd:double" units="unit:none">-1.620333183560e-2</scalar>
      </property>
      <property dictRef="nwchem:electricFieldY" ref="h.2">
        <scalar dataType="xsd:double" units="unit:none">8.380334367064e-17</scalar>
      </property>
      <property dictRef="nwchem:electricFieldZ" ref="h.2">
        <scalar dataType="xsd:double" units="unit:none">-9.044019777637e-3</scalar>
      </property>
      <property dictRef="nwchem:electricField" ref="h.2">
        <scalar dataType="xsd:double" units="unit:none">1.855646130901e-2</scalar>
      </property>
      <property dictRef="nwchem:electricFieldX" ref="h.3">
        <scalar dataType="xsd:double" units="unit:none">1.620333183560e-2</scalar>
      </property>
      <property dictRef="nwchem:electricFieldY" ref="h.3">
        <scalar dataType="xsd:double" units="unit:none">-5.375930739926e-17</scalar>
      </property>
      <property dictRef="nwchem:electricFieldZ" ref="h.3">
        <scalar dataType="xsd:double" units="unit:none">-9.044019777637e-3</scalar>
      </property>
      <property dictRef="nwchem:electricField" ref="h.3">
        <scalar dataType="xsd:double" units="unit:none">1.855646130901e-2</scalar>
      </property>
      <propertyList dictRef="nwchem:electricFieldGradient" ref="o.1">
        <property dictRef="nwchem:efgTensor">
          <matrix rows="3" columns="3" dataType="xsd:double" units="unit:none">-1.741614981223e0 1.316922822198e-14 7.494005416220e-16 1.316922822198e-14 1.942386380787e0 4.333871678887e-15 7.494005416220e-16 4.333871678887e-15 -2.007713995636e-1</matrix>
        </property>
        <property dictRef="nwchem:efgPrincipalComponents">
          <array size="3" dataType="xsd:double" units="unit:none">-2.007713995636e-1 -1.741614981223e0 1.942386380787e0</array>
        </property>
        <property dictRef="nwchem:efgProjectionVectors">
          <matrix rows="3" columns="3" dataType="xsd:double" units="unit:none">0.000000000000e0 0.000000000000e0 1.000000000000e0 1.000000000000e0 0.000000000000e0 0.000000000000e0 0.000000000000e0 1.000000000000e0 0.000000000000e0</matrix>
        </property>
        <property dictRef="nwchem:efgAsymmetry">
          <scalar dataType="xsd:double" units="unit:none">1.834923385511e1</scalar>
        </property>
      </propertyList>
      <propertyList dictRef="nwchem:electricFieldGradient" ref="h.2">
        <property dictRef="nwchem:efgTensor">
          <matrix rows="3" columns="3" dataType="xsd:double" units="unit:none">-2.590161138055e-1 -8.556430959779e-17 -3.728025007050e-1 -8.556430959779e-17 3.046775129149e-1 -1.168300382940e-16 -3.728025007050e-1 -1.168300382940e-16 -4.566139910938e-2</matrix>
        </property>
        <property dictRef="nwchem:efgPrincipalComponents">
          <array size="3" dataType="xsd:double" units="unit:none">2.354263310668e-1 3.046775129149e-1 -5.401038439817e-1</array>
        </property>
        <property dictRef="nwchem:efgProjectionVectors">
          <matrix rows="3" columns="3" dataType="xsd:double" units="unit:none">-6.020347974135e-1 0.000000000000e0 7.984698508417e-1 0.000000000000e0 1.000000000000e0 0.000000000000e0 -7.984698508417e-1 0.000000000000e0 -6.020347974135e-1</matrix>
        </property>
        <property dictRef="nwchem:efgAsymmetry">
          <scalar dataType="xsd:double" units="unit:none">3.588304473287e0</scalar>
        </property>
      </propertyList>
      <propertyList dictRef="nwchem:electricFieldGradient" ref="h.3">
        <property dictRef="nwchem:efgTensor">
          <matrix rows="3" columns="3" dataType="xsd:double" units="unit:none">-2.590161138055e-1 -1.962319888339e-16 3.728025007050e-1 -1.962319888339e-16 3.046775129149e-1 2.810642219952e-16 3.728025007050e-1 2.810642219952e-16 -4.566139910938e-2</matrix>
        </property>
        <property dictRef="nwchem:efgPrincipalComponents">
          <array size="3" dataType="xsd:double" units="unit:none">2.354263310668e-1 3.046775129149e-1 -5.401038439817e-1</array>
        </property>
        <property dictRef="nwchem:efgProjectionVectors">
          <matrix rows="3" columns="3" dataType="xsd:double" units="unit:none">6.020347974135e-1 0.000000000000e0 7.984698508417e-1 0.000000000000e0 1.000000000000e0 0.000000000000e0 -7.984698508417e-1 0.000000000000e0 6.020347974135e-1</matrix>
        </property>
        <property dictRef="nwchem:efgAsymmetry">
          <scalar dataType="xsd:double" units="unit:none">3.588304473287e0</scalar>
        </property>
      </propertyList>
      <property dictRef="nwchem:electronDensity" ref="o.1">
        <scalar dataType="xsd:double" units="unit:none">2.969792969161e2</scalar>
      </property>
      <property dictRef="nwchem:electronDensity" ref="h.2">
        <scalar dataType="xsd:double" units="unit:none">3.705079161430e-1</scalar>
      </property>
      <property dictRef="nwchem:electronDensity" ref="h.3">
        <scalar dataType="xsd:double" units="unit:none">3.705079161430e-1</scalar>
      </property>
      <list dictRef="compchem:basisSet" id="aoBasis">
        <list dictRef="compchem:basisSetContractions" id="basisSetContractions.1">
          <scalar dataType="xsd:string" dictRef="compchem:atomType">o</scalar>
          <scalar dataType="xsd:string" dictRef="compchem:elementType">O</scalar>
          <scalar dataType="xsd:string" dictRef="compchem:basisSetType">orbitalBasis</scalar>
          <scalar dataType="xsd:string" dictRef="compchem:basisSetTitle">cc-pvdz</scalar>
          <scalar dataType="xsd:string" dictRef="compchem:basisSetHarmonicType">cartesian</scalar>
          <list dictRef="compchem:basisSetContraction" id="basisSetContraction.1">
            <scalar dataType="xsd:string" dictRef="compchem:basisSetShell">s</scalar>
            <array size="8" dataType="xsd:double" dictRef="compchem:basisSetExponent">1.172000000000e4 1.759000000000e3 4.008000000000e2 1.137000000000e2 3.703000000000e1 1.327000000000e1 5.025000000000e0 1.013000000000e0</array>
            <array size="8" dataType="xsd:double" dictRef="compchem:basisSetCoefficient">7.100000000000e-4 5.470000000000e-3 2.783700000000e-2 1.048000000000e-1 2.830620000000e-1 4.487190000000e-1 2.709520000000e-1 1.545800000000e-2</array>
          </list>
          <list dictRef="compchem:basisSetContraction" id="basisSetContraction.2">
            <scalar dataType="xsd:string" dictRef="compchem:basisSetShell">s</scalar>
            <array size="8" dataType="xsd:double" dictRef="compchem:basisSetExponent">1.172000000000e4 1.759000000000e3 4.008000000000e2 1.137000000000e2 3.703000000000e1 1.327000000000e1 5.025000000000e0 1.013000000000e0</array>
            <array size="8" dataType="xsd:double" dictRef="compchem:basisSetCoefficient">-1.600000000000e-4 -1.263000000000e-3 -6.267000000000e-3 -2.571600000000e-2 -7.092400000000e-2 -1.654110000000e-1 -1.169550000000e-1 5.573680000000e-1</array>
          </list>
          <list dictRef="compchem:basisSetContraction" id="basisSetContraction.3">
            <scalar dataType="xsd:string" dictRef="compchem:basisSetShell">s</scalar>
            <array size="1" dataType="xsd:double" dictRef="compchem:basisSetExponent">3.023000000000e-1</array>
            <array size="1" dataType="xsd:double" dictRef="compchem:basisSetCoefficient">1.000000000000e0</array>
          </list>
          <list dictRef="compchem:basisSetContraction" id="basisSetContraction.4">
            <scalar dataType="xsd:string" dictRef="compchem:basisSetShell">p</scalar>
            <array size="3" dataType="xsd:double" dictRef="compchem:basisSetExponent">1.770000000000e1 3.854000000000e0 1.046000000000e0</array>
            <array size="3" dataType="xsd:double" dictRef="compchem:basisSetCoefficient">4.301800000000e-2 2.289130000000e-1 5.087280000000e-1</array>
          </list>
          <list dictRef="compchem:basisSetContraction" id="basisSetContraction.5">
            <scalar dataType="xsd:string" dictRef="compchem:basisSetShell">p</scalar>
            <array size="1" dataType="xsd:double" dictRef="compchem:basisSetExponent">2.753000000000e-1</array>
            <array size="1" dataType="xsd:double" dictRef="compchem:basisSetCoefficient">1.000000000000e0</array>
          </list>
          <list dictRef="compchem:basisSetContraction" id="basisSetContraction.6">
            <scalar dataType="xsd:string" dictRef="compchem:basisSetShell">d</scalar>
            <array size="1" dataType="xsd:double" dictRef="compchem:basisSetExponent">1.185000000000e0</array>
            <array size="1" dataType="xsd:double" dictRef="compchem:basisSetCoefficient">1.000000000000e0</array>
          </list>
        </list>
        <list dictRef="compchem:basisSetContractions" id="basisSetContractions.2">
          <scalar dataType="xsd:string" dictRef="compchem:atomType">h</scalar>
          <scalar dataType="xsd:string" dictRef="compchem:elementType">H</scalar>
          <scalar dataType="xsd:string" dictRef="compchem:basisSetType">orbitalBasis</scalar>
          <scalar dataType="xsd:string" dictRef="compchem:basisSetTitle">cc-pvdz</scalar>
          <scalar dataType="xsd:string" dictRef="compchem:basisSetHarmonicType">cartesian</scalar>
          <list dictRef="compchem:basisSetContraction" id="basisSetContraction.7">
            <scalar dataType="xsd:string" dictRef="compchem:basisSetShell">s</scalar>
            <array size="3" dataType="xsd:double" dictRef="compchem:basisSetExponent">1.301000000000e1 1.962000000000e0 4.446000000000e-1</array>
            <array size="3" dataType="xsd:double" dictRef="compchem:basisSetCoefficient">1.968500000000e-2 1.379770000000e-1 4.781480000000e-1</array>
          </list>
          <list dictRef="compchem:basisSetContraction" id="basisSetContraction.8">
            <scalar dataType="xsd:string" dictRef="compchem:basisSetShell">s</scalar>
            <array size="1" dataType="xsd:double" dictRef="compchem:basisSetExponent">1.220000000000e-1</array>
            <array size="1" dataType="xsd:double" dictRef="compchem:basisSetCoefficient">1.000000000000e0</array>
          </list>
          <list dictRef="compchem:basisSetContraction" id="basisSetContraction.9">
            <scalar dataType="xsd:string" dictRef="compchem:basisSetShell">p</scalar>
            <array size="1" dataType="xsd:double" dictRef="compchem:basisSetExponent">7.270000000000e-1</array>
            <array size="1" dataType="xsd:double" dictRef="compchem:basisSetCoefficient">1.000000000000e0</array>
          </list>
        </list>
      </list>
      <propertyList dictRef="nwchem:nmrShielding" ref="o.1">
        <property dictRef="nwchem:shieldingTensor">
          <matrix rows="3" columns="3" dataType="xsd:double" units="unit:none">3.734697649622e2 -2.354862497784e-11 6.296558592084e-12 -2.354862497784e-11 3.368224320158e2 -1.459810239361e-12 6.296558592084e-12 -1.459810239361e-12 3.497847122311e2</matrix>
        </property>
        <property dictRef="nwchem:isotropicShielding">
          <scalar dataType="xsd:double" units="unit:none">3.533589697363e2</scalar>
        </property>
        <property dictRef="nwchem:shieldingAnisotropy">
          <scalar dataType="xsd:double" units="unit:none">-2.480480658086e1</scalar>
        </property>
        <property dictRef="nwchem:shieldingPrincipalComponents">
          <array size="3" dataType="xsd:double" units="unit:none">3.368224320158e2 3.497847122311e2 3.734697649622e2</array>
        </property>
        <property dictRef="nwchem:shieldingProjectionVectors">
          <matrix rows="3" columns="3" dataType="xsd:double" units="unit:none">0.000000000000e0 1.000000000000e0 0.000000000000e0 0.000000000000e0 0.000000000000e0 1.000000000000e0 1.000000000000e0 0.000000000000e0 0.000000000000e0</matrix>
        </property>
      </propertyList>
      <propertyList dictRef="nwchem:nmrShielding" ref="h.2">
        <property dictRef="nwchem:shieldingTensor">
          <matrix rows="3" columns="3" dataType="xsd:double" units="unit:none">3.970631841737e1 2.658716204690e-13 8.894720745015e0 2.658716204690e-13 2.435597518667e1 -4.438447291916e-13 8.894720745015e0 -4.438447291916e-13 3.132270229924e1</matrix>
        </property>
        <property dictRef="nwchem:isotropicShielding">
          <scalar dataType="xsd:double" units="unit:none">3.179499863443e1</scalar>
        </property>
        <property dictRef="nwchem:shieldingAnisotropy">
          <scalar dataType="xsd:double" units="unit:none">-1.115853517163e1</scalar>
        </property>
        <property dictRef="nwchem:shieldingPrincipalComponents">
          <array size="3" dataType="xsd:double" units="unit:none">2.435597518667e1 2.568153970159e1 4.534748101502e1</array>
        </property>
        <property dictRef="nwchem:shieldingProjectionVectors">
          <matrix rows="3" columns="3" dataType="xsd:double" units="unit:none">0.000000000000e0 1.000000000000e0 0.000000000000e0 -5.355831922636e-1 0.000000000000e0 8.444824712004e-1 8.444824712004e-1 0.000000000000e0 5.355831922636e-1</matrix>
        </property>
      </propertyList>
      <propertyList dictRef="nwchem:nmrShielding" ref="h.3">
        <property dictRef="nwchem:shieldingTensor">
          <matrix rows="3" columns="3" dataType="xsd:double" units="unit:none">3.970631841737e1 3.577048254843e-13 -8.894720745016e0 3.577048254843e-13 2.435597518667e1 4.578882169877e-13 -8.894720745016e0 4.578882169877e-13 3.132270229924e1</matrix>
        </property>
        <property dictRef="nwchem:isotropicShielding">
          <scalar dataType="xsd:double" units="unit:none">3.179499863443e1</scalar>
        </property>
        <property dictRef="nwchem:shieldingAnisotropy">
          <scalar dataType="xsd:double" units="unit:none">-1.115853517163e1</scalar>
        </property>
        <property dictRef="nwchem:shieldingPrincipalComponents">
          <array size="3" dataType="xsd:double" units="unit:none">2.435597518667e1 2.568153970159e1 4.534748101502e1</array>
        </property>
        <property dictRef="nwchem:shieldingProjectionVectors">
          <matrix rows="3" columns="3" dataType="xsd:double" units="unit:none">0.000000000000e0 1.000000000000e0 0.000000000000e0 5.355831922636e-1 0.000000000000e0 8.444824712004e-1 8.444824712004e-1 0.000000000000e0 -5.355831922636e-1</matrix>
        </property>
      </propertyList>
      <!--task_property status ok-->
      <!--closing module task_property-->
    </module>
    <property dictRef="nwchem:singleTaskCpuTime">
      <scalar dataType="xsd:double" units="unit:none">1.456779000000e0</scalar>
    </property>
    <property dictRef="nwchem:singleTaskWallTime">
      <scalar dataType="xsd:double" units="unit:none">1.464130000000e0</scalar>
    </property>
    <property dictRef="nwchem:all_tasks_cpu_time">
      <scalar dataType="xsd:double" units="unit:none">5.432174000000e0</scalar>
    </property>
    <property dictRef="nwchem:all_tasks_wall_time">
      <scalar dataType="xsd:double" units="unit:none">5.685888000000e0</scalar>
    </property>
  </module>
  <metadata name="dc:contributor" content="FoX-4.1.2 (http://www1.gly.bris.ac.uk/~walker/FoX)"/>
</cml>
