# Supplementary material for: From data to analysis: linking NWChem and Avogadro with the syntax and semantics of Chemical Markup Language
Source: J Cheminform. 2013 May 24;5:25. doi: 10.1186/1758-2946-5-25 (PMC3764975; doi:10.1186/1758-2946-5-25)
Supplement: Supplementary file 1 — Additional file 1: The following additional data are available with the online versionof this paper. Additional data file prop_h2o.cml is a fullexample of a validated CML file produced by the modified NWChem versiondiscussed in this paper, running the input file entitled prop_h2o.nw.The full output file prop_h2o.output is also provided. Additional datafile input_files_example.xml is a simple example of the proposed inputdata format described in Appendix 2 and produced with new features ofthe FoX_wcml library. Additional data file extract_input_files.py is astraightforward python script that can be used to reproduce input datafiles stored in a CML document following the format described inAppendix 2. (ZIP 86 KB) [file 13321_2013_470_MOESM1_ESM.zip › 1542603551883075_add5.py]

#!/usr/bin/env python

import lxml.etree as et

def extract_files(f):
    """Given a file-like object, f, return text from CML file

       It is possible to store literal ascii data for, e.g. 
       input files, in a CML document. This function takes
       a file-like object pointing to a CML file and (if the
       microformat is correct) returns a dictionary of 
       extracted lexical files. The dictionary keys are the 
       stored file name and the value is a list of strings.

    """
    outputDict = {}

    doc = et.parse(f)
    ns = {'cml': 'http://www.xml-cml.org/schema'}
    lexicalFileList_xpath = '//cml:module[@dictRef="compchem:inputFileList"]/cml:module[@dictRef="compchem:inputFile"]'
    filename_xpath = 'cml:metadataList/cml:metadata[@name="compchem:inputFileName"]/@content'
    lines_xpath = 'cml:scalar[@dataType="xsd:string"]/text()'
    
    lexicalFileList_nodeset = doc.xpath(lexicalFileList_xpath, namespaces=ns)
    for lexfile in lexicalFileList_nodeset:
        filename = lexfile.xpath(filename_xpath, namespaces=ns)[0]
        lines = lexfile.xpath(lines_xpath, namespaces=ns)
        outputDict[filename] = lines
   
    return outputDict 

if __name__ == '__main__':

    import sys
    f = open(sys.argv[1], 'r')
    data = extract_files(f)
    for filename, lines in data.iteritems():
        print ">>>> >>>> >>>> NEW FILE <<<< <<<<  <<<<"
        print "Filename was: " + filename
        print "======================================="
        for line in lines:
            print line
         
    f.close()
